# Supplementary material for: A novel LRR receptor-like kinase BRAK reciprocally phosphorylates PSKR1 to enhance growth and defense in tomato
Source: EMBO J. 2024 Oct 24;43(23):16. doi: 10.1038/s44318-024-00278-z (PMC11612273; doi:10.1038/s44318-024-00278-z)
Supplement: Supplementary file 3 — Dataset EV1 [file 44318_2024_278_MOESM3_ESM.xlsx]

## Sheet: Dataset EV1
Clade_info	geneID	log2FC	PValue	description
Clade I-a	Solyc01g108840	-1.37049	0.00147747	down
	Solyc01g007130	-3.52503	6.94334e-09	down
	Solyc10g081910	-1.81517	5.3755e-05	down
	Solyc06g074070	-4.43316	0.000925864	down
Clade I-b	Solyc05g014240	-1.44426	2.81292e-05	down
	Solyc09g007280	-1.54521	0.000357918	down
	Solyc09g060110	-3.31919	2.18346e-06	down
Clade I-c	Solyc12g014350	1.44598	0.00016183	up
	Solyc02g071820	1.34252	0.00426026	up
	Solyc02g071870	2.5776	1.52814e-09	up
	Solyc07g066550	7.1929	3.188e-26	up
	Solyc02g071800	1.08667	0.00358702	up
	Solyc11g011880	1.72641	7.62903e-06	up
Clade I-c	Solyc07g055810	-1.67155	2.17304e-05	down
	Solyc02g071880	-1.29066	0.000406252	down
	Solyc03g005960	-2.78075	1.52542e-09	down
Clade I-d	Solyc06g063360	1.44717	0.00230441	up
	Solyc12g055720	-2.46271	7.15573e-09	down
	Solyc02g081070	-1.68468	7.61871e-06	down
	Solyc12g010740	-1.217	0.013832	down
Clade II	Solyc00g110870	4.72211	1.31427e-20	up
	Solyc01g067020	1.81158	2.65777e-06	up
	Solyc08g081940	-1.62133	0.000835458	down
	Solyc03g095490	-1.68885	0.00155214	down
	Solyc06g082610	-2.02416	1.30141e-05	down
	Solyc09g030450	-4.80133	0.000952154	down
	Solyc03g118510	-1.61668	0.0242232	down
	Solyc05g009100	-1.46738	0.0134173	down
	Solyc07g065240	-1.5113	0.00774788	down
	Solyc05g052350	-1.88102	0.00219783	down
	Solyc09g007110	-3.05322	9.8668e-12	down
	Solyc02g070000	-2.09332	0.000107081	down
	Solyc01g107650	-2.5886	0.000343081	down
	Solyc03g064010	-3.49268	0.0203633	down
	Solyc05g015150	-2.8509	6.42112e-06	down
Clade III-a	Solyc10g047140	1.50644	0.000110239	up
	Solyc03g078520	1.10464	0.00222346	up
	Solyc04g005910	1.46781	0.000254414	up
	Solyc04g072570	-1.46986	0.0081965	down
	Solyc05g010400	-1.42833	0.00369479	down
	Solyc02g089550	-1.8413	0.00344554	down
	Solyc05g005140	-2.6618	0.000244815	down
	Solyc04g039730	-1.75098	4.79667e-06	down
Clade III-b	Solyc03g006130	2.34213	2.58765e-09	up
	Solyc01g109650	1.43606	0.000710488	up
	Solyc01g096940	1.43099	0.0183932	up
	Solyc12g056300	-1.60343	0.00087019	down
	Solyc02g068060	-2.20783	0.00013366	down
	Solyc02g093970	-1.91033	6.36958e-06	down
	Solyc10g081420	-2.37109	6.04745e-10	down
	Solyc01g068360	-1.36082	0.00424484	down
	Solyc05g007120	-2.52907	6.46646e-09	down
Clade III-c	Solyc01g102700	2.14592	1.32778e-07	up
	Solyc01g102680	4.60614	4.40524e-07	up
	Solyc10g074900	-2.02006	0.000110506	down
Clade IV	Solyc02g067560	1.12129	0.00809721	up
	Solyc02g087460	2.09562	3.42357e-08	up
	Solyc06g082920	1.08536	0.00225234	up
	Solyc04g051510	1.16128	0.0126807	up
	Solyc03g115610	4.77505	6.95046e-24	up
	Solyc06g069650	5.74771	5.32665e-17	up
	Solyc06g071810	1.26137	0.000696105	up
Clade IX-a	Solyc02g070890	1.42607	0.00143317	up
	Solyc02g070910	2.97089	1.31242e-12	up
	Solyc03g006080	2.68706	3.7193e-08	up
	Solyc04g015980	1.64317	0.00202805	up
	Solyc07g006770	3.36851	5.28822e-14	up
	Solyc03g096190	3.16183	1.47531e-05	up
	Solyc06g006040	-1.48465	0.000124951	down
	Solyc06g006020	-5.1734	0.000338512	down
	Solyc02g068830	-2.06085	0.000268939	down
	Solyc03g006030	-1.69739	8.08508e-06	down
	Solyc02g072470	-1.54321	0.000982432	down
	Solyc12g008400	-1.75694	0.000902136	down
	Solyc04g014900	-2.11551	7.06006e-07	down
	Solyc03g098400	-1.53381	0.012444	down
	Solyc10g085120	-2.55571	0.0231309	down
	Solyc04g009040	-2.53554	0.0231692	down
Clade IX-b	Solyc08g061560	-4.01318	2.61484e-16	down
Clade V	Solyc01g008140	2.07383	7.7006e-08	up
	Solyc07g063000	1.49162	0.000201756	up
Clade VII-a	Solyc07g056410	1.39978	0.0106762	up
	Solyc07g065860	-3.53206	0.00143445	down
	Solyc03g112580	-3.81636	2.21962e-07	down
Clade VII-b	Solyc09g072810	2.49164	2.55031e-07	up
	Solyc04g074000	-1.06963	0.00312307	down
	Solyc04g074030	-2.12097	1.79515e-07	down
	Solyc04g074020	-1.9603	0.0161577	down
	Solyc04g074050	-2.57513	2.86048e-08	down
Clade VII-c	Solyc03g082450	1.1429	0.00382687	up
	Solyc03g082470	4.10213	1.63456e-13	up
	Solyc04g015600	-2.57675	6.19575e-05	down
	Solyc10g079170	-2.06487	8.71495e-05	down
Clade VIII-a	Solyc01g103530	-1.78265	9.0806e-05	down
	Solyc02g091840	-1.93489	6.28126e-07	down
	Solyc03g043770	-4.13433	0.00560218	down
	Solyc04g081590	-1.02172	0.0134015	down
	Solyc07g005010	-2.36278	0.00172807	down
Clade VIII-b	Solyc12g008500	2.28261	7.33091e-08	up
	Solyc08g066210	2.51724	2.22034e-11	up
	Solyc08g066320	3.24112	3.47449e-06	up
	Solyc07g053600	-2.7591	0.00183723	down
	Solyc11g020280	-1.06764	0.00295848	down
	Solyc06g065260	-1.85501	1.92496e-06	down
	Solyc03g062660	-3.34209	0.00590951	down
Clade X	Solyc03g033610	-3.69734	0.0116132	down
	Solyc09g061930	-3.63953	0.00120652	down
	Solyc06g048620	-5.53501	1.7739e-05	down
	Solyc06g048950	-1.46215	0.00903206	down
	Solyc09g098290	-2.09256	0.0001543	down

## Sheet: Legend
Dataset EV1. The fold change of 110 tomato differentially expressed LRR-RLKs after 30 h of B. cinerea infection.
