# Supplementary material for: A novel LRR receptor-like kinase BRAK reciprocally phosphorylates PSKR1 to enhance growth and defense in tomato
Source: EMBO J. 2024 Oct 24;43(23):16. doi: 10.1038/s44318-024-00278-z (PMC11612273; doi:10.1038/s44318-024-00278-z)
Supplement: Supplementary file 4 — Dataset EV2 [file 44318_2024_278_MOESM4_ESM.xlsx]

## Sheet: Dataset EV2
No.	Accession	Tomato gene ID	Function annotion
1	XM_004245053.4	Solyc08g065220	Solanum lycopersicum glycine dehydrogenase (decarboxylating)
2	NM_001346974.1	Solyc01g110360	Solanum lycopersicum fructose-bisphosphate aldolase 1 (FBA1)
3	XM_010320772.3	Solyc03g110900	P-loop nucleoside triphosphate hydrolase superfamily protein
4	XM_004233381.4	Solyc02g065170	PREDICTED: Solanum lycopersicum L-ascorbate oxidase homolog
5	XM_010327043.3	Solyc01g090260	PREDICTED: Solanum lycopersicum protein SIEL
6	XM_004248590.4	Solyc10g055760	PREDICTED: Solanum lycopersicum NAC domain-containing protein 22
7	NM_001247117.2	Solyc09g010800	Lycopersicon esculentum metallothionein II-like protein (MTB) gene
8	XM_004251059.4	-	PREDICTED: Solanum lycopersicum 4-coumarate--CoA ligase-like 7
9	XM_004245565.4	Solyc08g080920	PREDICTED: Solanum lycopersicum phosphopantothenoylcysteine decarboxylase
10	XM_004248288.4	Solyc10g005950	PREDICTED: Solanum lycopersicum nudix hydrolase 2
11	NM_001247773.1	Solyc01g101240	Aspartic protease precursor
12	NM_001246909.2	Solyc01g087260	carotenoid cleavage dioxygenase 1B
13	NM_001321043.1	Solyc03g093690	Solanum lycopersicum methionine sulfoxide reductase A4 (MSRA4)
14	XM_004228489.3	Solyc01g008140	PREDICTED: Solanum lycopersicum phytosulfokine receptor 1
15	NM_001346963.1	Solyc04g054740	Solanum lycopersicum inositol-3-phosphate synthase (IPS)
16	XM_004242475.4	Solyc06g081980	PREDICTED: Solanum lycopersicum probable pyridoxal 5'-phosphate synthase subunit PDX1
17	NM_001317970.1	Solyc12g005630	Solanum lycopersicum cytochrome b6-f complex iron-sulfur subunit, chloroplastic
18	NM_001365957.1	Solyc07g064950	Solanum lycopersicum trigger factor-like protein TIG, Chloroplastic (TIG)
19	NM_001247257.2	Solyc02g082760	Solanum lycopersicum catalase 2 (CAT2)
20	XM_004243218.4	Solyc07g055320	PREDICTED: Solanum lycopersicum ATP-dependent zinc metalloprotease FTSH 2, chloroplastic
21	XM_004230413.4	Solyc01g103680	TSA: Wollemia nobilis Ref_Wollemi_Transcript_7455_2019 transcribed RNA sequence
22	NM_001247436.2	Solyc11g011260	Solanum lycopersicum DELLA protein GAI
23	XM_026031063.1	Solyc05g011920	ADP-ribosylation factor GTPase-activating protein
24	XM_004250922.4	Solyc11g066250	PREDICTED: Solanum lycopersicum serine carboxypeptidase-like
25	NM_001247243.3	Solyc08g082250	Solanum lycopersicum endo-beta-1,4-D-glucanase (Cel8)
26	NM_001247755.1	Solyc10g051310	Solanum lycopersicum clp-like energy-dependent protease
27	XM_004236801.3	Solyc04g009030	PREDICTED: Solanum lycopersicum glyceraldehyde-3-phosphate dehydrogenase A, chloroplastic
28	XM_004233157.4	Solyc02g069370	PREDICTED: Solanum lycopersicum ras-related protein RABF2a
29	NM_001329409.2	Solyc01g111520	Calcium-dependent lipid-binding (CaLB domain) family protein
30	XM_004249121.4	Solyc10g078740	PREDICTED: Solanum lycopersicum enoyl-[acyl-carrier-protein] reductase [NADH] 2
31	NM_001247110.3	Solyc03g006490	PREDICTED: Solanum lycopersicum glutaminase domain-containing protein
32	XM_004241408.4	Solyc06g072580	PREDICTED: Solanum lycopersicum pyruvate dehydrogenase E1 component subunit beta-1, mitochondrial
33	XM_010325476.3	Solyc07g053170	PREDICTED: Solanum lycopersicum mitogen-activated protein kinase kinase kinase 1-like
34	XM_004237024.4	-	PREDICTED: Solanum lycopersicum protein SHORT HYPOCOTYL IN WHITE LIGHT 1
35	XM_010324523.2	Solyc06g062950	PREDICTED: Solanum lycopersicum subtilisin-like protease SBT1.4
36	XM_026031751.1	Solyc01g091450	PREDICTED: Solanum lycopersicum pentatricopeptide repeat-containing protein
37	XM_004234005.4	-	PREDICTED: Solanum lycopersicum 3-isopropylmalate dehydratase large subunit, chloroplastic
38	XM_004248264.4	Solyc10g006480	PREDICTED: Solanum lycopersicum polyubiquitin
39	XM_004253074.3	Solyc12g094640	PREDICTED: Solanum lycopersicum glyceraldehyde-3-phosphate dehydrogenase B, chloroplastic-like
40	XM_004237700.4	Solyc04g064940	PREDICTED: Solanum lycopersicum receptor-like protein kinase 2
41	NM_001247076.1	Solyc01g106480	Solanum lycopersicum glyoxisomal malate dehydrogenase (gMDH)
42	NM_066631.4	-	Caenorhabditis elegans Integrin alpha ina-1 (ina-1)
43	XM_004232996.4	Solyc02g072530	PREDICTED: Solanum lycopersicum CBL-interacting serine/threonine-protein kinase 12-like
44	XM_004244610.4	Solyc08g008630	PREDICTED: Solanum lycopersicum beta-carotene isomerase D27, chloroplastic
45	XM_004244485.4	Solyc08g006890	PREDICTED: Solanum lycopersicum tubulin alpha-3 chain
46	XM_015226116.2	Solyc07g066610	PREDICTED: Solanum lycopersicum phosphoglycerate kinase, chloroplastic
47	XM_004244243.4	Solyc07g062190	PREDICTED: Solanum lycopersicum 50S ribosomal protein L13, chloroplastic
48	XM_004247282.3	Solyc09g065650	PREDICTED: Solanum lycopersicum probable protein phosphatase 2C 51
49	XM_004248998.4	Solyc10g075160	PREDICTED: Solanum lycopersicum ferredoxin
50	XM_004244694.4	Solyc08g013880	GPI-anchored protein
51	XM_004237836.4	Solyc04g072780	senescence-associated family protein
52	NM_001302922.2	Solyc03g096290	plasma membrane intrinsic protein 1.7
53	XM_004243130.1	Solyc07g032640	Oxygen-evolving enhancer protein 1

## Sheet: Legend
Dataset EV2. The candidate BRAK-interacting proteins identifed by the yeast two-hybrid screen.
