# Supplementary material for: A novel LRR receptor-like kinase BRAK reciprocally phosphorylates PSKR1 to enhance growth and defense in tomato
Source: EMBO J. 2024 Oct 24;43(23):16. doi: 10.1038/s44318-024-00278-z (PMC11612273; doi:10.1038/s44318-024-00278-z)
Supplement: Supplementary file 5 — Dataset EV3 [file 44318_2024_278_MOESM5_ESM.xlsx]

## Sheet: Dataset EV3
Gene name	Log2FC(WT_PSK/WT_H2O)	P value		Gene name	Log2FC(brak_PSK/brak_H2O)	P value
Solyc06g063430.2	1.68904	0.0118547		Solyc01g102380.5.1	-1.71948	0.000853596
NewGene_3276	2.18778	3.37926e-05		Solyc10g081040.1	1.42782	4.71446e-05
Solyc07g017610.3	1.13717	1.03454e-07		Solyc03g093120.5.1	1.43683	0.0479521
Solyc01g068380.3	1.66774	0.00162561		Solyc01g109250.2	1.20533	0.0165205
Solyc03g116170.3	-1.0923	1.64003e-07		Solyc03g118810.1	1.04593	0.00499139
Solyc07g006850.3	1.06472	0.0117959		Solyc02g094000.1	2.7602	0.0168802
Solyc01g067300.3	1.13211	0.000680218		Solyc07g053230.3	5.7555	0.00197159
Solyc10g008810.3	2.14335	1.90249e-05		Solyc08g008280.3	1.29356	9.31351e-05
Solyc04g078940.3	-1.0019	0.0056409		Solyc05g055080.2	2.78918	0.0182548
Solyc09g007760.4	1.06239	0.000168607		Solyc12g017240.2	1.5316	8.331e-05
Solyc01g095440.2	2.09618	0.00571421		Solyc06g007190.4	1.54143	0.0165205
Solyc03g080030.4	-1.52906	0.00201979		Solyc02g070040.1	1.51962	0.0369004
Solyc05g008620.4	-1.13787	0.00371604		Solyc02g092110.3	4.41215	0.0446453
Solyc06g073220.1	1.90308	0.0252392		Solyc01g079660.2	2.00394	0.00576651
Solyc11g007180.3	2.36264	3.12493e-09		Solyc07g066560.1	2.50637	0.0114393
Solyc06g059740.4	1.00059	0.0102949		Solyc01g100370.3	-1.00325	0.0187905
Solyc07g005920.3	1.80308	6.06415e-08		Solyc08g078090.1	2.18161	0.0215309
Solyc01g088500.3	-1.42609	0.0359018		Solyc07g063120.4	-1.21933	0.0170751
NewGene_2208	1.43329	0.0420825		Solyc03g034110.4	3.0727	0.00824493
Solyc11g011500.2	1.48373	0.00212637		Solyc07g056000.2	1.00913	0.000616453
Solyc05g046190.1	1.44908	0.0206928		Solyc09g009580.4	1.7582	0.0170751
NewGene_4209	-1.36345	0.0340648		Solyc11g011980.3	-1.76524	2.83829e-07
Solyc09g075410.4	-1.41875	2.40893e-05		Solyc03g026280.3	1.57759	0.0446453
NewGene_3614	7.80296	5.62623e-05		Solyc06g150125.1	-9.14419	1.04708e-06
Solyc04g071500.4	-1.35309	0.00265486		Solyc03g116700.4	3.29957	0.00232807
Solyc05g006450.3	-1.30682	1.87369e-05		Solyc04g077980.1	1.10903	0.0157413
Solyc12g096810.2	-1.06333	0.026308		Solyc08g077910.3	1.19513	0.00499139
Solyc12g008840.2	1.67602	3.71783e-07		Solyc06g073180.3	-1.3001	0.00197159
Solyc11g072250.2	-4.46917	0.000337455
Solyc04g015090.3	1.45875	0.0337621
Solyc11g008260.2	-1.79566	0.0180232
Solyc08g014000.3	1.18633	0.00219569
Solyc03g083870.4	-1.28932	0.0135567
Solyc02g069730.3	1.81211	2.26432e-05
Solyc04g016330.3	1.32036	0.000199826
Solyc05g013810.4	1.08205	0.0163619
Solyc11g005440.2	-1.004	0.0106046
Solyc11g006520.2	1.13488	0.00777266
Solyc06g074230.3	1.1023	4.83676e-05
Solyc12g096320.2	-1.0408	0.000583144
Solyc02g092620.3	1.24207	0.0478089
Solyc02g088330.2	1.09291	3.66016e-06
Solyc09g082290.3	1.44274	0.00535995
Solyc08g006790.4	-1.14917	0.000838103
Solyc01g108860.3	1.35112	0.00040219
Solyc11g044510.3	1.01456	0.00425103
Solyc01g066910.3	1.37832	0.00742387
Solyc01g096280.2	1.52548	0.00593954
Solyc01g073985.1	1.44964	0.0275603
Solyc02g072020.3	-2.0288	0.0329034
Solyc02g092420.4	1.39876	0.0057723
NewGene_1762	3.94875	0.0420042
Solyc01g066710.4	8.31074	3.82222e-06
Solyc08g068280.2	1.6921	0.0153827
Solyc09g083080.4	-1.01223	2.40893e-05
Solyc04g014850.3	-1.37563	0.0108213
Solyc01g095650.4	-1.30659	0.0246617
Solyc01g111160.3	1.73052	0.0421186
Solyc10g087030.1	1.77272	0.0218484
Solyc11g005740.2	-3.49169	7.57585e-05
Solyc03g116730.4	-1.70075	0.00199821
Solyc02g080790.4	2.02886	0.000276462
Solyc05g011940.4	2.69971	0.000197494
Solyc10g084120.2	1.62681	5.14379e-16
Solyc05g052360.2	2.55795	0.000238081
Solyc12g017800.3	1.10149	0.00343206
Solyc10g078220.2	-1.75267	0.000182716
Solyc09g007420.4	1.08631	0.0124736
Solyc08g078560.3	-1.02722	0.00476856
Solyc06g069760.3	-1.29753	0.011935
Solyc10g049280.2	2.3265	1.23952e-11
Solyc10g007600.3	2.58126	1.09209e-06
Solyc02g063440.3	1.10012	0.0494505
Solyc06g083910.3	1.56997	9.40322e-08
Solyc02g080910.4	-1.56251	0.000894886
Solyc08g013930.4	1.0228	0.023662
Solyc02g062300.3	3.02688	3.54772e-05
Solyc06g005310.3	1.50538	0.0345365
Solyc07g063020.3	3.02431	0.00384524
Solyc02g077040.4	-1.09475	0.0409774
Solyc03g080160.3	-1.01127	5.51016e-06
Solyc12g049070.1	-1.61957	0.000463791
Solyc03g117420.4	1.11497	4.78265e-08
Solyc06g060320.4	-1.01993	0.0146116
Solyc03g096290.3	1.05963	1.38827e-06
Solyc08g082070.3	-1.00819	0.00212637
Solyc11g071750.2	1.93835	0.0380144
Solyc07g062630.1	2.4309	4.71632e-05
NewGene_3938	-2.18672	0.00730439
Solyc08g074980.4	1.81658	1.64003e-07
Solyc09g015350.4	1.34797	0.000234523
Solyc03g031590.4	3.30378	7.73078e-09
Solyc09g005010.4	-1.01357	5.08941e-05
Solyc12g098320.3	1.34556	0.0402133
Solyc08g077840.3	-1.11832	0.00506909
Solyc12g005440.1	1.73272	0.00320502
Solyc03g098670.1	1.95533	0.00477613
Solyc10g083880.2	1.84418	1.23952e-11
Solyc06g035430.3	-1.00564	0.00854359
Solyc07g044710.2	-1.64911	0.00875109
Solyc12g100100.1	-1.91195	0.00275346
Solyc07g063370.2	1.52805	0.000187413
Solyc12g019060.2	1.01437	5.53164e-07
Solyc01g096140.3	1.94341	0.0190153
Solyc12g062940.3	1.06298	0.026578
NewGene_4180	1.31378	0.00072874
NewGene_3915	1.12925	5.62623e-05
Solyc12g005070.2	1.1982	0.0109345
Solyc11g067190.3	1.3454	0.0123499
Solyc02g079830.1	-1.016	0.0250893
Solyc01g108513.1	1.1362	0.0159338
Solyc05g010010.1	1.04737	0.0405752
Solyc04g010320.1	-1.4849	0.0298564
Solyc02g085390.4	-1.00417	0.00124907
Solyc09g005970.1	1.81048	3.46081e-05
Solyc01g090610.3	1.80644	7.94841e-05
Solyc09g010020.2	1.15754	0.0107301
NewGene_2576	-2.16486	1.17829e-05
Solyc01g008790.4	-1.15985	0.0306507
Solyc03g115970.2	1.19486	0.0264408
Solyc01g105690.2	1.47312	3.41766e-05
Solyc02g077430.4	1.11239	0.000159367
Solyc01g068560.3	-1.56446	0.0154245
Solyc11g007210.3	-1.11823	0.00884323
Solyc07g022900.4	2.07973	1.29274e-05
Solyc04g014450.1	3.14206	0.0155281
Solyc05g050710.3	1.46212	0.038513
Solyc06g054150.1	1.18003	0.0357968
Solyc05g009280.4	1.37614	0.0373978
Solyc04g007760.3	1.18094	0.025347
Solyc12g036480.2	1.58306	0.00126178
Solyc03g116120.3	1.6351	0.00372242
Solyc05g018403.1	2.22829	0.014003
Solyc12g005030.3	1.0759	0.0264868
Solyc06g072210.1	8.8331	4.5783e-07
Solyc08g077060.3	1.9422	0.0137034
Solyc09g074280.1	1.60293	0.00940435
Solyc00g500083.1	-2.09107	0.0447796
Solyc08g067960.3	1.00336	0.000401388
Solyc11g012705.2	1.34038	0.00452035
Solyc01g099470.3	-1.26972	0.0207482
Solyc09g092690.3	-1.01629	0.0170312
Solyc08g078030.4	1.76986	0.00165476
Solyc05g055650.3	1.78267	0.0134946
Solyc05g013650.2	1.15558	0.00625261
Solyc10g008200.4	-1.19314	0.0131369
Solyc11g012980.1	1.39528	0.0481001
Solyc02g081980.3	-1.94725	0.00643276
Solyc05g006920.4	1.04876	0.00156189
Solyc06g007610.2	-1.28905	5.35567e-05
Solyc06g011350.3	1.0663	1.3431e-09
Solyc09g010050.1	3.25074	0.00747664
Solyc03g111710.3	1.10138	0.00314555
Solyc08g067260.4	1.46409	0.000914587
Solyc12g098260.1	-1.52707	0.0225659
Solyc04g077030.3	1.16758	0.00557829
Solyc05g007230.4	1.47468	0.000461126
Solyc01g088620.3	-1.14606	0.0250839
Solyc06g068680.3	1.01483	0.00221935
Solyc01g005090.3	1.31674	0.00043796
Solyc01g007200.2	-2.06809	0.00349636
Solyc11g007390.1	1.55642	0.00118145
Solyc11g065340.2	1.01925	0.0207689
Solyc09g092420.2	1.26588	0.00921519
Solyc11g071580.2	1.57957	0.000244705
Solyc03g093390.4	2.48866	0.00534658
NewGene_1009	1.69252	0.0471497
Solyc09g014280.1	1.15058	4.54163e-05
Solyc03g097170.3	1.27969	0.0176413
Solyc12g044330.2	1.03407	1.22781e-06
Solyc02g063450.4	1.0817	8.64518e-15
Solyc08g075830.4	1.05359	0.0231097
Solyc01g107580.4	-1.01675	0.00182713
Solyc11g006630.1	1.15147	0.00217557
Solyc10g085900.3	-1.32989	0.000665497
Solyc01g080580.4	1.00311	0.00146935
Solyc04g150104.1	1.02269	0.0257728
Solyc01g005860.2	-1.27128	0.00805221
Solyc01g100070.3	1.50269	0.0154841
Solyc06g068400.3	-1.18291	2.17494e-07
Solyc02g087560.1	-1.2561	0.0158345
Solyc01g104230.4	-1.16294	0.00114859
Solyc01g006140.4	-1.42442	0.0198999
Solyc06g076800.3	1.80803	3.71783e-07
Solyc10g078680.3	-1.14031	0.00452035
Solyc12g010550.1	-1.57243	0.0300665
Solyc01g100740.4	-1.15124	0.000329675
Solyc03g120830.3	1.48172	0.0046716
Solyc01g016470.3	-1.00523	2.67279e-06
Solyc07g018140.3	1.08906	0.00535995
Solyc01g107760.4	-1.33864	0.0121727
Solyc10g076245.1	2.35388	4.18836e-12
Solyc06g072660.4	-1.07227	0.00115948
NewGene_134	1.34069	0.0207689
Solyc06g064630.3	-1.0112	2.81588e-06
Solyc09g006000.3	-1.81307	0.00015696
Solyc05g050090.4	3.97441	0.0401086
Solyc03g063550.1	-1.50541	0.00337689
Solyc09g074090.3	-1.20771	5.58512e-05
Solyc06g060010.4	1.40372	4.22837e-05
Solyc03g034410.1	1.29006	0.0229259
Solyc02g069290.3	1.09307	0.0322703
Solyc01g104720.3	1.26014	0.0206738
NewGene_4344	-1.78151	0.00157556
Solyc03g019750.3	-1.80711	0.00202191
Solyc02g078250.4	1.25068	0.0337562
Solyc05g046290.3	1.97176	3.21159e-05
Solyc05g050520.4	1.26851	0.00606911
Solyc04g079680.4	1.32474	0.0223252
Solyc04g011600.4	1.81474	0.000179458
Solyc03g080150.3	1.07037	7.79277e-05
Solyc12g044710.1	-1.61653	0.000673009
Solyc01g111640.3	-1.44543	0.00346148
Solyc10g050110.1	1.19439	0.0184094
Solyc02g090470.4	1.27107	0.0160906
Solyc09g075700.1	8.13417	1.83528e-05
Solyc05g051350.2	1.10662	0.0109263
Solyc01g102895.1	1.58074	0.000176107
Solyc07g065980.3	1.16658	0.00311961
Solyc04g026220.4	1.44595	0.00586137
Solyc06g008765.1	2.78789	0.0397282
Solyc09g083370.3	-1.01786	1.48172e-09
Solyc06g082240.2	1.9831	0.0486368
Solyc08g080390.3	1.22721	0.0105449
Solyc05g026217.1	1.03699	0.0459343
Solyc11g068360.1	1.29277	0.0362072
Solyc04g050790.3	-1.04715	0.0169558
Solyc03g116480.1	1.92364	0.0131518
Solyc06g074320.3	1.37951	3.48823e-06
Solyc01g102680.4	1.17911	0.000639255
Solyc06g075970.4	1.31935	0.00815129
Solyc01g106750.2	-1.04192	0.00160285
Solyc10g009150.3	1.20748	0.00122497
Solyc01g095130.4	-1.04226	0.0402133
Solyc10g081120.3	1.02966	0.00157556
Solyc06g005070.3	1.28338	0.0015181
Solyc01g008050.4	1.24719	0.000962783
Solyc10g005300.3	1.05935	0.00516331
Solyc01g102340.3	1.31704	0.00197947
Solyc11g010790.1	1.83689	0.0103672
Solyc11g044940.1	-1.24711	0.0411819
Solyc04g078170.2	1.20693	0.000301124
Solyc06g074390.3	1.55686	4.76185e-05
Solyc12g040640.2	1.69738	1.48172e-09
Solyc05g010650.3	1.60506	0.000276462
Solyc02g070410.2	1.06513	0.0398408
Solyc06g066380.1	-1.18977	0.00620844
Solyc10g086210.2	-1.03363	2.67813e-06
Solyc03g114190.1	1.78829	0.008212
Solyc10g075150.2	8.59154	1.97309e-10
Solyc05g014280.4	-1.59919	0.0233018
Solyc01g073970.3	-1.09672	0.000408814
Solyc06g070910.3	-1.23899	0.0130562
Solyc04g081755.2	2.62519	0.00310475
Solyc04g076780.4	1.26866	2.25248e-06
Solyc03g007890.3	-1.12747	0.0392405
Solyc11g066700.2	2.31664	4.18836e-12
Solyc10g074540.1	-1.30814	0.031549
Solyc12g049170.2	-1.35484	0.010377
Solyc03g121100.4	-1.18826	0.000836506
Solyc05g018130.3	1.24638	3.94587e-06
Solyc05g053090.2	1.16604	0.000780068
Solyc11g009100.2	2.14244	0.0165011
Solyc09g082860.3	1.1031	0.000169875
Solyc10g011690.3	1.24037	0.00963424
Solyc03g119740.3	-1.49367	0.00641195
Solyc01g108910.4	1.21083	0.000254215
Solyc06g065670.4	1.85028	1.53344e-06
NewGene_2598	-3.10746	8.78377e-10
NewGene_3127	2.32081	0.00422313
Solyc10g075107.1	1.56121	0.000367991
Solyc09g007430.1	-1.1378	0.00266688
Solyc07g062780.3	-1.13831	0.00757317
Solyc09g011980.1	1.14064	0.0347559
Solyc02g014730.3	1.54269	1.87369e-05
Solyc03g095600.1	-1.09551	0.000104987
Solyc06g065870.3	-1.48594	0.0320128
Solyc02g085870.3	1.6758	1.7682e-06
Solyc02g088790.3	-1.044	0.000849895
Solyc07g005660.4	1.10669	0.0260834
Solyc01g109700.3	1.34419	0.024941
NewGene_1547	1.72961	0.00918895
Solyc11g020670.1	1.0224	0.0250353
Solyc10g005190.1	-1.57491	0.0110885
Solyc07g053030.4	1.0742	0.00690473
Solyc03g098320.4	-1.24421	0.000709052
Solyc12g017240.2	1.61524	0.000586077
Solyc05g052820.3	1.41216	0.0044225
Solyc07g006120.3	1.00837	0.00162561
Solyc10g084630.2	-1.09429	4.80732e-05
NewGene_1948	1.73165	0.0160106
Solyc04g015610.3	-1.1864	0.0150954
Solyc01g088200.4	1.27018	0.00069201
Solyc03g033830.2	1.60597	0.0329602
Solyc07g006090.3	-1.48915	0.000749083
Solyc06g083700.4	5.27803	0.000951896
Solyc02g076670.3	2.08508	0.00202242
Solyc01g080480.4	1.00026	0.0215957
Solyc12g006110.3	1.32778	0.00402688
Solyc01g090340.3	-1.01422	0.0247292
Solyc12g096630.2	1.71083	0.00587373
Solyc11g018560.2	-1.07036	3.4634e-06
Solyc01g095720.3	1.1113	0.00212196
Solyc06g066830.4	1.82598	0.029232
Solyc07g021630.3	2.51335	0.000995799
Solyc06g005330.3	1.53353	0.0174525
Solyc03g058920.3	-1.04651	5.24924e-05
NewGene_288	1.15083	0.000723908
Solyc09g090350.3	1.07993	0.0116892
Solyc07g016210.1	2.87027	0.0269932
Solyc07g049200.4	1.03127	0.0101568
Solyc01g060260.4	1.25413	0.000688892
Solyc06g076760.2	1.616	0.00437688
Solyc05g051000.3	-1.01537	1.53344e-06
Solyc01g109860.3	-1.32393	0.0387328
Solyc07g006570.4	-1.35527	0.0268165
Solyc03g113710.4	1.41914	0.000694351
Solyc01g005140.3	1.16407	0.0216639
Solyc01g005000.3	-1.02857	3.18412e-06
Solyc08g007060.4	1.50313	0.00091716
Solyc01g009100.4	-1.05754	7.44851e-07
Solyc01g087980.4	1.07575	0.00357781
Solyc07g063170.1	-1.3786	1.12973e-05
Solyc04g080760.3	1.07412	1.83528e-05
Solyc05g054670.3	-1.43058	0.0314013
Solyc06g083000.1	-2.61247	0.0290085
NewGene_3666	2.77897	1.66963e-06
Solyc04g081220.3	-1.07425	4.29946e-05
Solyc05g008480.4	-1.13821	0.00118145
Solyc11g056640.3	-1.06312	0.0134812
Solyc02g090647.1	2.32061	0.0454189
Solyc10g008120.4	1.19529	4.13338e-06
Solyc02g063410.3	2.00537	0.0109872
Solyc03g006100.4	2.1335	6.03461e-05
Solyc03g096420.1	1.37353	0.00121313
Solyc07g008360.2	1.84334	0.00040985
Solyc04g008470.3	-1.28862	0.0376377
Solyc12g009680.2	2.71864	6.01499e-07
Solyc09g091210.4	1.1511	1.64003e-07
Solyc08g005240.3	1.11617	0.000153652
Solyc12g096170.2	-1.07678	0.000254215
Solyc11g010400.3	1.45745	0.000401388
Solyc07g056250.3	-1.04439	0.00534694
Solyc06g060760.3	1.36375	4.48897e-06
Solyc02g079510.3	-1.09896	0.00664358
Solyc12g098210.3	1.31815	1.66629e-05
Solyc01g079660.2	1.1276	0.0268047
Solyc09g005000.1	1.02986	0.027595
Solyc12g098290.1	-2.53486	0.000426892
Solyc04g009960.3	1.54786	0.0114545
Solyc10g009310.4	1.27418	0.0135127
Solyc01g107300.4	1.05939	0.00123456
Solyc02g091800.4	1.01841	0.00764441
Solyc04g056620.2	-1.087	0.00256966
Solyc06g074300.4	-1.00642	8.50628e-07
Solyc03g007170.3	-1.05784	0.000364042
Solyc05g006740.4	3.29549	0.011783
Solyc09g074290.1	1.54389	0.00310475
Solyc04g016070.2	1.41531	0.0152716
Solyc04g025750.3	1.28496	0.0124774
Solyc03g095180.3	-1.20641	0.00616121
Solyc02g087990.4	1.23395	0.000149448
Solyc11g008530.3	1.08302	0.0421422
Solyc10g008320.1	-1.00589	0.000280454
Solyc05g055930.2	1.74844	0.000586077
NewGene_655	1.57701	0.000742906
Solyc01g096820.4	1.50027	5.41531e-05
Solyc03g006280.4	-1.15391	0.0030967
Solyc04g006990.3	1.1993	0.0447351
Solyc01g109220.4	-1.01545	2.33654e-05
Solyc07g062040.3	1.02194	0.0392405
Solyc07g006680.1	1.04453	0.0273577
Solyc08g067500.1	3.31631	0.0031037
Solyc03g115960.3	1.72597	0.000126386
Solyc05g009580.3	-1.42651	0.017727
Solyc01g111900.4	2.28947	0.00208997
Solyc01g088310.3	-1.02984	0.00726008
Solyc05g011970.3	1.52474	0.000276462
Solyc01g098380.4	-1.307	1.11661e-11
NewGene_3150	1.94333	0.0450092
Solyc04g078740.2	1.32861	0.0218733
Solyc10g083250.2	1.10198	0.00476856
Solyc04g080530.3	1.47093	0.0139971
Solyc06g060830.3	-1.13249	0.0140538
Solyc02g092530.4	1.5802	0.00335704
Solyc10g076260.2	1.4447	0.02428
Solyc07g055100.4	-1.40311	0.0217762
Solyc02g072500.3	-1.29399	2.37902e-05
Solyc12g098780.2	1.33646	0.0159232
Solyc01g100370.3	1.05221	0.00696009
Solyc09g083050.3	1.7637	0.00080877
Solyc06g050837.1	1.13074	0.0203897
Solyc12g088090.3	-1.8297	0.0320128
Solyc08g013700.1	3.15198	0.00825599
Solyc01g098630.3	-1.36186	0.00019927
Solyc08g014120.3	1.09033	0.000115483
Solyc02g078930.3	1.73372	0.0376862
Solyc09g011140.4	1.58592	8.17633e-06
Solyc11g020960.2	-1.12937	0.0224505
Solyc07g047740.3	1.17889	0.000426892
Solyc05g005300.2	-1.56063	0.0390044
Solyc06g066420.4	8.77124	2.33764e-07
Solyc08g014350.1	-1.08326	0.0269059
Solyc08g066700.3	-1.02037	0.0032069
Solyc01g091160.4	1.09912	0.000401388
Solyc08g081810.3	1.64056	0.000926836
Solyc08g080570.4	1.309	1.69404e-05
NewGene_2549	1.1064	0.0459596
Solyc04g007000.2	1.01159	0.0217076
Solyc02g091370.2	1.05154	0.000240257
Solyc03g078290.3	-1.01937	4.78265e-08
Solyc11g066270.3	1.52416	0.00320692
Solyc01g073780.2	1.4275	0.0165737
Solyc07g043717.1	-1.38819	0.0304443
NewGene_706	1.20729	0.0276837
Solyc05g013290.2	-1.11694	0.0437637
Solyc06g048860.3	1.729	1.2359e-05
Solyc06g075630.4	1.02386	1.5742e-09
Solyc06g075930.1	-1.01643	0.000593907
Solyc09g075680.1	1.23186	0.00346148
Solyc03g025740.4	-1.14425	0.00198857
Solyc07g007190.3	-1.20619	0.00187532
Solyc12g055960.1	3.11893	0.000401388
Solyc09g065330.3	-1.04141	1.29385e-07
Solyc04g005620.3	1.30514	6.49223e-05
Solyc05g054790.1	1.39283	0.000472413
Solyc02g071070.3	1.35136	0.000105025
Solyc02g067480.3	-1.28397	0.0116888
Solyc07g065470.4	-1.12666	0.00124907
Solyc05g056450.3	1.41366	0.000879367
Solyc05g007610.2	1.20755	0.000546711
Solyc12g087870.2	1.45159	0.0265971
Solyc02g090260.3	1.23335	0.0169414
Solyc04g077540.4	-1.07419	0.00131577
Solyc02g086800.4	1.07594	0.00396193
Solyc01g102850.3	1.75609	0.00608394
Solyc08g005333.1	1.62673	0.0146565
Solyc04g005720.3	1.15131	0.001891
Solyc09g065380.2	1.02477	0.000609772
Solyc08g079310.4	1.53116	1.85658e-06
Solyc12g089385.1	-1.43753	0.0208714
Solyc02g070180.3	1.11083	0.000403018
Solyc05g006430.3	1.19416	0.000658037
Solyc10g083470.2	1.06341	0.000206088
Solyc03g083190.3	1.34782	0.0284188
Solyc06g062440.4	1.03124	0.0295243
Solyc02g086458.1	1.56576	2.83744e-09
Solyc02g084570.4	1.84364	1.21781e-05
Solyc03g120710.2	1.08708	0.0125873
Solyc02g090210.3	1.44671	0.00430699
Solyc06g072385.1	2.12222	0.0121627
Solyc12g005700.2	-1.10825	0.0324723
Solyc03g120290.3	1.06711	0.0108673
Solyc11g012020.2	-1.13059	2.83862e-05
Solyc01g111270.3	2.55944	0.00643305
Solyc11g011110.3	2.19556	2.61177e-06
Solyc04g008820.3	-1.00792	0.000963622
Solyc07g054690.1	-1.0273	0.0219722
NewGene_667	2.60414	0.00179057
Solyc06g036290.3	-1.21981	1.87607e-08
Solyc03g120440.3	-1.18862	0.0185007
Solyc08g061910.4	-1.78425	0.00264102
NewGene_2361	1.3532	0.00816127
Solyc04g051680.4	-1.19587	0.0085338
Solyc05g041200.4	1.29825	0.00580235
Solyc11g044910.2	1.28522	0.000269559
Solyc02g069120.3	-1.02518	7.79277e-05
Solyc03g007770.3	1.0418	0.003532
Solyc01g102880.3	1.13745	1.05316e-10
NewGene_2642	4.75399	0.00408303
Solyc01g100780.3	-1.11539	0.0448047
Solyc07g032380.4	1.11734	0.00452134
Solyc10g005610.2	-1.06367	0.00317533
Solyc04g072860.3	2.02133	0.000244722
Solyc01g009620.3	-1.0252	0.00189946
Solyc01g109740.3	1.07805	0.0268047
Solyc06g051040.4	-1.17325	0.00313621
Solyc06g019200.4	1.20246	0.0421589
NewGene_5003	1.33985	0.0227141
Solyc08g062950.4	1.1464	0.0312695
Solyc11g010800.2	1.83526	4.80732e-05
Solyc01g006090.3	-1.29316	0.00163544
Solyc06g069890.4	-1.09399	2.88036e-06
Solyc08g076190.3	-1.17421	0.000492823
NewGene_887	2.42871	0.0182647
Solyc05g050840.3	-1.25657	0.00324134
Solyc04g016060.1	1.37333	0.00686995
Solyc02g030220.1	-2.33279	0.00524642
Solyc12g042470.2	1.3381	0.0186214
Solyc04g064545.1	1.62468	0.034871
Solyc03g033330.3	1.13576	4.88577e-06
Solyc03g122330.1	-1.44344	0.0398408
Solyc01g111590.4	-1.0294	1.74674e-05
Solyc01g109320.4	1.21813	0.0278087
Solyc02g068280.4	1.08379	2.26432e-05
Solyc01g006620.3	1.06601	0.00413568
Solyc12g100080.1	-1.31923	0.00691754
Solyc02g092080.2	-1.05506	0.00124289
Solyc02g077240.4	1.44874	0.000270568
Solyc03g033970.1	7.74063	7.984e-05
Solyc06g066630.1	-1.40982	0.0166091
Solyc01g107220.2	-1.44335	0.0235844
Solyc10g083230.1	1.56198	0.000367105
Solyc11g069620.3	1.93144	1.87369e-05
Solyc02g070080.4	2.38938	1.74133e-05
Solyc12g089160.3	1.3778	0.0210794
Solyc07g064600.3	-2.54591	0.0104412
Solyc01g104850.3	2.92394	0.0479898
Solyc04g074170.3	2.38697	8.58561e-05
Solyc09g030450.3	1.02007	4.6295e-07
Solyc01g108240.3	2.92051	0.022692
Solyc03g005760.1	-2.09234	1.74316e-06
Solyc08g008610.3	2.12437	2.81701e-08
NewGene_807	1.49368	8.40744e-05
Solyc05g054890.4	1.80322	0.0450278
Solyc01g091240.4	-1.43649	0.0412787
Solyc09g008450.3	-1.24062	0.000856942
Solyc04g078990.4	1.4942	0.0286866
Solyc08g006100.4	1.49121	4.97208e-06
Solyc11g012170.1	1.3908	0.0408787
Solyc01g006380.2	1.69121	1.25514e-06
Solyc12g005787.1	1.24038	7.95165e-05
Solyc06g050530.3	1.43981	1.25514e-06
Solyc12g098250.1	-1.9336	0.0204402
Solyc10g007930.4	1.10218	0.0190571
Solyc07g065810.2	1.51091	9.26025e-06
Solyc08g075300.4	-1.16484	0.00370018
Solyc03g005670.3	1.21867	8.91839e-05
Solyc08g067030.3	-1.01531	0.0497459
Solyc01g107330.4	-1.14743	0.000658037
Solyc06g075650.3	1.33396	1.12191e-05
Solyc11g069700.2	1.64846	0.000897521
Solyc04g009180.3	1.08677	0.0362784
Solyc05g014150.4	1.31096	0.0177446
Solyc04g009590.4	-1.07584	4.27904e-06
Solyc11g011880.2	1.13666	1.40447e-05
Solyc09g083230.1	1.39308	0.000658037
Solyc01g097680.2	-1.64441	0.000849963
Solyc09g089830.4	1.79076	5.08428e-05
Solyc10g085240.1	2.24436	0.0374701
Solyc12g096620.1	1.07244	0.0288827
Solyc03g006240.3	1.41515	0.017727
Solyc07g052670.3	1.0396	0.0387328
Solyc03g115690.1	1.09165	0.0410394
Solyc03g025350.3	1.33674	0.000721744
Solyc02g085180.5.1	1.02246	0.0438674
NewGene_2318	1.83906	0.0110483
Solyc08g008045.1	1.30271	3.42166e-05
Solyc02g072105.1	-1.04205	0.000197356
Solyc03g005640.1	1.20401	0.000217954
Solyc01g107950.2	7.5858	0.00019423
Solyc11g006860.2	-1.17495	0.00140984
Solyc01g094700.4	1.67169	1.49374e-05
Solyc12g038370.2	-1.30239	4.64543e-05
Solyc06g076660.3	-1.09205	2.45614e-07
Solyc07g052540.3	1.20707	0.00124289
Solyc04g074820.3	1.46323	0.00869218
Solyc01g104550.3	1.40692	0.023966
Solyc08g007630.1	1.85684	0.00336605
Solyc04g079130.2	-1.105	0.00125769
Solyc08g007780.3	-1.61003	0.00553184
Solyc06g068270.3	3.63163	0.00302387
Solyc01g109500.4	1.17808	7.16479e-05
Solyc05g007250.3	-1.04506	2.86992e-05
Solyc03g043710.1	1.69058	0.00586137
Solyc10g076440.1	1.86662	0.00607915
Solyc04g009660.2	1.31719	0.0278222
Solyc03g044880.4	-1.39104	0.0297715
Solyc12g089370.2	1.44925	1.46862e-05
Solyc03g005320.3	1.81573	2.07044e-06
Solyc07g052530.3	1.21922	0.00184557
Solyc09g090360.3	1.15552	0.000272787
Solyc04g006940.4	1.55432	3.12493e-09
Solyc03g096030.3	1.3276	0.00487396
Solyc05g009560.4	-1.33988	0.0153424
Solyc11g011010.1	-1.12978	2.40598e-05
Solyc09g064540.3	1.37031	0.0142412
Solyc01g108140.4	-1.04289	0.0022233
NewGene_1575	4.04147	0.0325137
Solyc07g026680.2	1.17964	0.00186817
Solyc03g121540.3	1.42323	4.18836e-12
Solyc01g095750.2	1.81854	2.13604e-05
Solyc08g078950.3	1.25089	1.05022e-06
Solyc03g098030.3	2.18853	9.07457e-05
Solyc10g083400.1	1.72929	0.0308396
Solyc10g009240.3	1.54218	0.000586077
Solyc07g007800.3	1.57444	0.0016849
Solyc06g068290.1	-1.99556	0.0252024
Solyc01g007920.2	1.2181	0.038832
Solyc02g082440.2	1.19329	0.00289619
NewGene_4914	4.13832	0.0201988
Solyc06g075500.4	1.27089	0.0304443
Solyc02g079460.1	1.04487	0.0288213
Solyc12g089350.3	2.06404	0.000254852
Solyc11g007710.2	-1.18172	0.000168084
Solyc11g045460.3	1.35897	0.0380228
Solyc05g051550.2	1.51902	4.33223e-05
Solyc05g012720.3	-1.06956	0.0117207
Solyc08g013750.3	-1.07457	0.0055918
Solyc10g076610.2	1.91459	2.74478e-09
Solyc10g008600.3	-1.17665	0.00313513
Solyc03g013340.3	4.0248	0.000567375
Solyc09g091370.4	-1.11824	0.0191986
Solyc01g006310.3	3.35752	2.98983e-05
Solyc03g006010.3	1.6554	4.68222e-05
Solyc02g078040.3	-1.00823	2.13604e-05
Solyc06g067860.3	1.73142	0.000217954
Solyc08g042000.3	1.09538	0.0151838
NewGene_2712	1.30458	0.000367105
Solyc05g010330.4	1.20386	0.0062395
Solyc04g081810.4	1.06077	3.9124e-05
Solyc03g031530.4	1.6278	8.40939e-05
Solyc12g049160.1	-1.3813	0.0108548
Solyc06g065260.3	1.0486	0.0201077
Solyc01g096880.4	1.15555	0.0184952
Solyc10g085460.3	1.42551	0.00477785
Solyc11g067180.2	1.18232	0.000864717
Solyc02g082050.3	2.58444	0.00198857
Solyc09g025260.4	-1.15997	0.00199537
Solyc03g005660.4	1.09363	0.0147654
Solyc06g066430.3	-1.13193	0.000111146
Solyc11g008440.3	1.01142	0.00322441
Solyc02g084950.3	1.19849	0.00302838
Solyc03g020030.3	1.03579	0.0433008
Solyc02g083670.4	1.06177	0.00019927
Solyc01g111700.2	1.72747	0.0107557
NewGene_4074	1.44442	0.0285948
Solyc02g076980.5.1	-1.36925	0.0382863
Solyc08g005610.3	1.03978	5.50273e-05
Solyc04g078120.3	-1.08395	0.000145805
Solyc12g088460.3	1.10879	0.00937309
Solyc04g072030.1	-1.24882	0.0224012
Solyc09g065410.4	1.60963	0.0195621
Solyc03g006650.2	2.54459	0.0061596
Solyc07g009430.1	2.06043	0.0153887
Solyc10g083860.3	1.1441	0.00973316
Solyc10g075100.2	1.492	0.000494607
Solyc07g041500.3	2.01233	9.73542e-05
Solyc04g014520.1	1.95736	0.00435978
Solyc05g007110.2	1.5433	0.027595
Solyc10g080570.2	1.626	1.44252e-05
Solyc05g055990.4	5.02489	0.000587527
Solyc01g105680.4	1.05918	1.77295e-05
Solyc03g097610.3	2.37064	5.14379e-16
Solyc07g061740.4	1.91978	0.0055793
Solyc01g106510.2	1.88679	0.00130465
Solyc01g073720.2	1.08596	0.0126513
Solyc08g076300.3	-1.21705	0.0178634
Solyc09g092470.2	2.29913	8.23487e-07
Solyc01g095810.3	1.45007	0.00162561
Solyc04g077190.4	1.3473	0.00437688
Solyc04g080380.3	1.87297	6.89602e-05
Solyc01g007800.3	-1.63844	0.0252802
Solyc10g078470.2	-1.36495	0.0100923
Solyc11g066330.2	1.2847	0.0174525
Solyc09g065430.4	1.5276	2.83628e-06
Solyc06g053520.4	1.57134	0.0189908
Solyc02g092410.3	1.37506	0.0107189
Solyc04g082450.3	-1.0692	7.79277e-05
Solyc03g032030.4	-1.0617	0.00765268
Solyc04g011680.3	1.92398	0.00575989
Solyc08g043140.4	1.11253	0.0153887
Solyc05g005840.4	1.00007	0.00965106
Solyc11g068370.3	1.16315	0.00512887
Solyc02g063480.2	-1.42799	1.82336e-09
Solyc04g010200.1	1.48701	0.00152001
Solyc01g100030.5.1	-1.11504	1.8166e-07
Solyc01g094970.4	1.98981	0.022088
Solyc01g099020.3	1.9991	3.75553e-05
Solyc02g093040.4	-1.83921	0.0193144
Solyc05g054340.4	1.13716	0.00147233
Solyc02g077000.3	1.14073	0.00872175
Solyc08g080890.3	1.02542	0.00198857
Solyc01g009400.3	-1.54216	0.000124851
Solyc12g098710.2	1.21047	1.64003e-07
Solyc07g049680.4	-1.16578	0.00191328
Solyc11g012130.2	-1.27738	0.000532053
Solyc11g065040.2	-1.12286	0.0077047
Solyc09g007890.1	1.05415	4.80818e-05
Solyc08g078880.3	1.43017	0.0162153
Solyc11g066350.2	-1.08595	0.0286598
Solyc11g073120.2	1.08785	0.00625693
Solyc10g080760.2	-1.25204	0.00243398
Solyc09g065440.4	1.9559	0.000179568
Solyc01g111420.3	-1.01275	0.00100718
Solyc05g052880.4	1.33195	0.00569589
Solyc11g071820.3	1.00366	0.0175325
NewGene_1082	1.82575	3.90892e-06
Solyc03g043870.3	-1.24351	0.0114487
Solyc08g076610.4	-1.21315	0.0144928
Solyc02g085230.3	-1.05866	0.000736168
Solyc07g024000.3	1.29378	5.51016e-06
Solyc12g099930.2	2.10792	0.000649811
Solyc02g065240.3	-1.47207	0.000441344
Solyc05g006750.3	1.22884	0.00844225
Solyc03g026270.3	4.38399	0.00710605
Solyc04g050550.3	1.09246	0.0202906
Solyc06g059880.3	1.84871	0.0208304
Solyc07g008300.3	-1.18685	0.000380179
Solyc04g024840.3	1.55714	0.0282241
NewGene_2233	1.10426	0.00620361
Solyc10g078540.3	-1.16023	0.00015347
Solyc03g113690.1	2.09484	0.000963622
Solyc01g005880.1	-1.54765	0.0237776
Solyc04g074280.1	-1.29689	0.023966
Solyc02g090120.1	1.81683	0.0432343
Solyc10g083410.1	1.78508	0.0159338
Solyc06g067870.3	1.59445	0.000513836
Solyc03g062700.4	-1.0217	0.00332297
Solyc12g042460.2	1.28203	0.00889148
Solyc03g097390.3	1.33857	0.00372976
Solyc12g100090.1	-1.39466	0.00687609
Solyc09g092410.4	1.02216	0.00473679
Solyc08g068050.3	-1.05067	6.5386e-06
Solyc10g086570.3	1.45136	0.000688892
Solyc02g086470.3	-1.01726	0.0336288
Solyc12g010110.3	1.25872	0.00463217
Solyc11g072280.3	-1.06688	0.00768478
Solyc05g054960.4	-1.01265	1.87369e-05
Solyc01g106920.4	2.21725	4.6295e-07
Solyc05g005830.3	1.54966	0.033942
Solyc10g012210.3	1.22293	0.0288887
NewGene_550	3.66467	0.000392624
Solyc12g005783.1	1.31121	0.00244662
Solyc12g044620.2	-1.18537	0.00212196
Solyc02g088240.4	1.0359	3.66016e-06
Solyc09g059970.3	-1.19281	0.00938106
Solyc02g090720.3	-1.68367	0.00136888
Solyc04g076500.4	1.56008	0.0294124
Solyc01g108320.3	1.07633	0.000623028
Solyc08g005000.4	-1.00627	0.00204576
Solyc03g113130.3	1.00018	0.00816127
Solyc09g083030.1	-2.14554	0.00825657
Solyc08g077900.3	1.69826	2.09977e-09
Solyc08g006050.2	-1.2156	0.0289841
Solyc03g025270.3	-1.06301	1.44114e-06
Solyc04g005540.3	1.21403	0.000985392
NewGene_4839	1.77864	0.0137001
Solyc04g063245.1	1.5852	0.0144108
Solyc06g053490.4	-1.05895	0.000439045
Solyc12g007250.1	-1.17003	0.00686663
Solyc07g008650.4	-1.1453	0.00339374
Solyc03g111880.3	1.16259	0.0285883
Solyc03g005650.1	1.31256	0.000435272
Solyc10g080410.3	1.37821	0.00182198
Solyc01g057000.3	1.04824	0.0138862
Solyc03g031460.1	-1.16525	0.00194919
Solyc05g014000.4	1.57044	0.0304996
Solyc03g118490.4	-1.44171	0.0117868
Solyc04g081350.3	-1.34357	0.0210394
Solyc02g068510.2	-1.7697	0.00644465
Solyc04g050170.4	1.25163	0.00152554

## Sheet: Legend
Dataset EV3. List of PSK-induced genes in WT and brak.
