# Supplementary material for: A novel LRR receptor-like kinase BRAK reciprocally phosphorylates PSKR1 to enhance growth and defense in tomato
Source: EMBO J. 2024 Oct 24;43(23):16. doi: 10.1038/s44318-024-00278-z (PMC11612273; doi:10.1038/s44318-024-00278-z)
Supplement: Supplementary file 6 — Dataset EV4 [file 44318_2024_278_MOESM6_ESM.xlsx]

## Sheet: Dataset EV4
Gene name	Log2FC(WTBc/WTM)	P value		Gene name	Log2FC(brakBc/brakM)	P value
Solyc00g277510.2	-1.46878	0.00914262		Solyc01g005040.3	1.79165	1.03856e-06
Solyc00g500024.1	-1.33888	0.000362559		Solyc01g005110.3	1.31428	3.21408e-09
Solyc00g500047.1	-4.88	0.0190265		Solyc01g005350.4	1.73378	0.00513449
Solyc00g500056.1	-1.35239	0.000642818		Solyc01g005390.3	1.75717	0.00106655
Solyc00g500064.1	-1.03289	1.97856e-05		Solyc01g005500.3	2.35197	0.000739299
Solyc00g500071.1	-1.33888	0.000362559		Solyc01g005680.4	1.07727	1.03898e-06
Solyc00g500130.1	-1.46878	0.00914262		Solyc01g005730.3	-1.43824	7.35447e-05
Solyc00g500132.1	9.59566	1.33902e-14		Solyc01g005870.4	-2.89287	2.99908e-08
Solyc00g500138.1	-1.35239	0.000642818		Solyc01g005880.1	-5.95122	0.000376194
Solyc00g500200.1	-1.46878	0.00914262		Solyc01g005920.3	1.11455	0.00347545
Solyc00g500203.1	-5.44375	1.95372e-09		Solyc01g005985.2	-1.03615	8.81823e-08
Solyc00g500208.1	-1.35239	0.000642818		Solyc01g006200.3	1.12897	1.63674e-05
Solyc00g500296.1	-1.46878	0.00914262		Solyc01g006240.3	1.10261	0.0020492
Solyc00g500329.1	-1.46878	0.00914262		Solyc01g006300.3	2.13668	6.80391e-18
Solyc01g005120.3	1.04384	3.57059e-06		Solyc01g006330.5	-1.60162	7.08038e-07
Solyc01g005160.5	5.28631	0.00219024		Solyc01g006370.3	-1.19228	9.38103e-05
Solyc01g005390.3	2.15948	0.00201885		Solyc01g006400.4	-1.07673	0.000251394
Solyc01g005500.3	2.65942	3.13576e-07		Solyc01g006430.3	1.18728	3.45247e-13
Solyc01g005560.3	1.62405	5.75575e-26		Solyc01g006720.4	-1.3336	1.55052e-09
Solyc01g005680.4	1.01617	1.44636e-10		Solyc01g006780.4	-1.6735	1.79939e-06
Solyc01g005920.3	1.35228	1.1991e-07		Solyc01g006840.3	3.91067	0.00426623
Solyc01g005985.2	-1.61959	4.75416e-10		Solyc01g006950.3	3.93331	4.60713e-29
Solyc01g006090.3	1.35004	1.37467e-05		Solyc01g007050.4	6.39229	6.18581e-06
Solyc01g006100.4	-1.88747	0.000264886		Solyc01g007100.3	-1.06626	2.40044e-08
Solyc01g006170.5	1.0102	4.78538e-07		Solyc01g007910.3	1.20829	2.12632e-07
Solyc01g006300.3	2.15743	5.14249e-22		Solyc01g007960.3	2.20657	2.01369e-07
Solyc01g006330.5	-2.19174	2.3685e-17		Solyc01g008090.4	1.13817	0.000420695
Solyc01g006370.3	-1.40356	1.98268e-10		Solyc01g008500.4	2.54897	1.23124e-10
Solyc01g006430.3	1.50926	3.99941e-28		Solyc01g008620.5	1.50318	0.000285887
Solyc01g006530.1	4.99386	0.00430638		Solyc01g008670.5	1.2458	0.000259016
Solyc01g006550.4	2.40064	0.000181901		Solyc01g008790.4	-1.64297	6.98854e-06
Solyc01g006720.4	-1.20866	6.85154e-15		Solyc01g008870.1	9.16479	1.33864e-06
Solyc01g006830.3	-1.02205	6.52375e-12		Solyc01g008940.2	-1.28984	0.00232795
Solyc01g006840.3	2.69203	0.0125997		Solyc01g009100.5	1.09541	3.07968e-06
Solyc01g006950.3	3.79632	1.14623e-10		Solyc01g009340.5	-1.44233	0.00247626
Solyc01g007030.3	2.16796	0.0046642		Solyc01g009447.1	1.20799	3.2439e-07
Solyc01g007040.4	2.20612	0.00455033		Solyc01g009480.5	2.72025	0.00052868
Solyc01g007050.4	6.50277	9.66861e-07		Solyc01g009520.4	1.02508	1.0297e-07
Solyc01g007100.3	-1.10953	4.58867e-19		Solyc01g009810.3	6.01352	1.84182e-14
Solyc01g007220.5	1.49978	1.65316e-06		Solyc01g009870.3	2.69878	0.00496919
Solyc01g007250.5	1.09971	1.82658e-06		Solyc01g009930.3	3.76848	5.8452e-05
Solyc01g007770.2	1.15351	3.60819e-08		Solyc01g010020.3	1.38478	7.13722e-09
Solyc01g007880.4	-1.02244	7.3305e-10		Solyc01g010060.2	4.06655	3.09481e-05
Solyc01g007910.3	1.51773	3.3999e-16		Solyc01g010150.3	1.23685	0.00017455
Solyc01g007960.3	2.87009	1.7371e-06		Solyc01g010365.1	-1.99994	0.00303377
Solyc01g007990.4	1.03578	1.93444e-07		Solyc01g014840.3	1.13906	1.65208e-05
Solyc01g008500.4	2.71943	1.01335e-13		Solyc01g016470.3	1.41361	1.55921e-07
Solyc01g008620.5	4.01262	2.58207e-06		Solyc01g057200.4	-1.20507	9.04976e-06
Solyc01g008640.5	5.8277	0.00011089		Solyc01g057445.2	1.6102	3.8854e-08
Solyc01g008670.5	1.27263	3.27178e-10		Solyc01g058160.3	-1.49024	8.36311e-08
Solyc01g008790.4	-1.74295	1.48386e-10		Solyc01g059965.1	2.06276	1.15307e-25
Solyc01g008870.1	6.45437	1.81334e-14		Solyc01g060015.1	1.74754	2.71901e-06
Solyc01g008930.4	-1.17089	2.11549e-05		Solyc01g060020.4	2.41421	1.14091e-13
Solyc01g008940.2	-2.12311	1.70868e-07		Solyc01g060070.3	1.56992	0.0036884
Solyc01g009100.5	1.01421	4.08013e-10		Solyc01g066720.3	1.85057	1.49785e-13
Solyc01g009480.5	3.13357	0.000557526		Solyc01g066760.2	3.68874	7.63152e-11
Solyc01g009565.1	-1.03636	2.86474e-06		Solyc01g066790.1	1.31624	1.23438e-05
Solyc01g009670.5	-1.28779	3.86076e-09		Solyc01g066940.3	1.2052	1.79139e-05
Solyc01g009780.3	1.09304	1.46805e-09		Solyc01g067330.3	2.63738	8.19599e-06
Solyc01g009810.3	5.4244	2.20799e-14		Solyc01g067510.3	-1.10941	0.0052526
Solyc01g009870.3	3.28039	0.000282936		Solyc01g067530.3	-1.16004	1.17776e-06
Solyc01g010020.3	1.1711	9.346e-11		Solyc01g067740.3	1.82892	2.00016e-08
Solyc01g010030.3	-1.39839	3.51852e-05		Solyc01g068490.5	1.44883	1.80047e-08
Solyc01g010060.2	2.04154	0.00456554		Solyc01g068530.3	1.1436	2.35581e-07
Solyc01g010150.3	2.00702	3.18553e-21		Solyc01g073750.4	-1.04372	0.000174259
Solyc01g010470.2	-1.27556	3.23481e-09		Solyc01g073800.3	2.36972	4.04721e-09
Solyc01g014270.3	-1.1117	3.71469e-08		Solyc01g073810.2	3.24442	0.00182923
Solyc01g014840.3	1.03979	0.000316996		Solyc01g073820.5	2.33549	1.61887e-09
Solyc01g016470.3	1.26073	1.06848e-11		Solyc01g073840.1	1.31665	0.000766441
Solyc01g016800.2	-2.33661	7.71233e-07		Solyc01g073860.3	1.63107	3.1416e-05
Solyc01g017050.1	-1.19569	0.00714717		Solyc01g073890.3	1.23837	0.00207184
Solyc01g021600.5	3.9139	0.00589344		Solyc01g073970.3	1.34533	4.42024e-05
Solyc01g049880.3	-1.36791	5.31129e-10		Solyc01g074000.4	1.22642	1.34739e-08
Solyc01g057200.4	-1.5535	1.0713e-10		Solyc01g079110.5	1.28081	2.20349e-05
Solyc01g057445.2	1.23554	6.0395e-09		Solyc01g079470.5	-1.32546	7.88397e-06
Solyc01g058160.3	-2.41347	6.297e-14		Solyc01g079500.5	1.02256	0.00335346
Solyc01g059965.1	2.04699	2.0133e-06		Solyc01g079610.3	1.75728	7.91977e-09
Solyc01g060015.1	1.75607	2.23434e-10		Solyc01g079920.4	2.17766	0.00176278
Solyc01g060020.4	2.41937	2.86578e-09		Solyc01g079960.2	2.37236	4.50916e-07
Solyc01g060070.3	1.6624	5.00753e-07		Solyc01g079980.4	3.37297	1.9824e-06
Solyc01g066640.2	-1.19674	0.00997335		Solyc01g080010.2	5.48092	7.66812e-15
Solyc01g066720.3	1.49972	5.958e-26		Solyc01g080100.3	-1.06444	0.000354393
Solyc01g066740.3	-1.11467	0.000397525		Solyc01g080220.3	1.04822	4.92653e-06
Solyc01g066760.2	3.49493	2.94507e-12		Solyc01g080460.3	-1.12946	3.75758e-05
Solyc01g066840.3	1.02101	3.06874e-13		Solyc01g080570.5	2.57495	3.79355e-11
Solyc01g066940.3	1.32908	5.93553e-12		Solyc01g080770.3	-1.40678	1.08081e-06
Solyc01g067020.4	1.33796	1.05895e-09		Solyc01g080840.3	-1.05369	1.97891e-05
Solyc01g067330.3	1.57313	0.00062751		Solyc01g080910.2	-1.97721	1.74497e-06
Solyc01g067480.4	-1.09867	2.74553e-06		Solyc01g081170.3	-1.29629	3.02711e-06
Solyc01g067510.3	-2.04014	7.89292e-06		Solyc01g081250.3	8.49567	4.51614e-19
Solyc01g067730.3	1.09585	1.55729e-14		Solyc01g086690.2	1.60067	0.0108994
Solyc01g067740.3	1.43021	1.8265e-35		Solyc01g086720.3	-1.93453	0.00110334
Solyc01g068280.3	-1.10603	5.18117e-10		Solyc01g086730.4	3.47189	3.75847e-14
Solyc01g068290.4	-1.05249	2.13091e-12		Solyc01g086800.4	1.98966	6.46091e-13
Solyc01g068630.3	1.38887	0.0024068		Solyc01g086820.5	1.01986	5.57874e-05
Solyc01g073750.4	-1.42193	1.79639e-15		Solyc01g087500.3	-1.34066	0.00687135
Solyc01g073800.3	2.34804	1.03123e-15		Solyc01g087790.2	-1.00294	0.000360752
Solyc01g073810.2	1.77096	0.00378294		Solyc01g087830.1	1.06016	5.10903e-06
Solyc01g073820.5	2.2239	4.32841e-23		Solyc01g087840.3	1.81749	1.67089e-12
Solyc01g073840.1	2.25769	1.17197e-08		Solyc01g087970.3	-1.83117	5.51804e-20
Solyc01g073860.3	1.80857	3.04407e-08		Solyc01g088160.5	2.14305	1.14471e-07
Solyc01g073890.3	1.41687	1.91992e-06		Solyc01g088440.2	1.08519	0.0002997
Solyc01g073970.3	1.98063	1.20242e-05		Solyc01g088770.3	1.50798	3.04183e-08
Solyc01g074000.4	1.17376	3.11234e-07		Solyc01g089890.4	2.7173	1.03719e-07
Solyc01g079110.5	1.57512	2.61517e-10		Solyc01g089970.3	1.184	5.06701e-07
Solyc01g079400.3	-1.18102	6.42708e-05		Solyc01g090040.4	1.2429	5.63866e-05
Solyc01g079470.5	-1.65944	9.04243e-11		Solyc01g090210.4	1.82581	1.38895e-06
Solyc01g079580.3	-1.50303	8.60316e-16		Solyc01g090270.4	-1.10199	3.65214e-10
Solyc01g079610.3	2.45921	8.26453e-23		Solyc01g090760.5	-1.51336	1.94163e-08
Solyc01g079800.5	-1.05306	2.51402e-05		Solyc01g091170.3	-2.07942	0.000887241
Solyc01g079920.4	2.74858	1.01207e-07		Solyc01g091190.3	1.18838	3.4281e-09
Solyc01g079940.5	1.20223	3.60806e-26		Solyc01g091490.3	1.33785	1.92902e-06
Solyc01g079950.4	1.25288	4.22816e-09		Solyc01g091530.5	-1.84161	4.15078e-08
Solyc01g079960.2	3.58186	5.092e-22		Solyc01g091590.4	3.60687	2.25985e-13
Solyc01g079980.4	3.14692	1.71805e-11		Solyc01g091660.3	2.66202	0.00266232
Solyc01g080010.2	4.62881	5.77837e-88		Solyc01g091670.3	1.38896	0.00433365
Solyc01g080020.2	-1.01762	2.30994e-09		Solyc01g091690.3	1.20879	1.18887e-08
Solyc01g080100.3	-1.19416	0.000192249		Solyc01g091800.3	-1.18853	1.25679e-07
Solyc01g080150.3	1.45813	3.12438e-09		Solyc01g091830.3	1.076	0.00136209
Solyc01g080220.3	1.21624	6.46032e-09		Solyc01g091840.4	2.29355	3.69841e-08
Solyc01g080280.3	-1.03049	6.19829e-07		Solyc01g091870.3	-3.0767	0.0114088
Solyc01g080290.3	5.15493	0.00252813		Solyc01g094070.3	1.11753	0.00217622
Solyc01g080570.5	3.37793	6.89651e-18		Solyc01g094090.4	1.33828	0.000684049
Solyc01g080580.5	-1.09584	1.58299e-14		Solyc01g094160.1	6.30781	0.000132033
Solyc01g080700.4	-1.03761	1.01359e-05		Solyc01g094260.4	5.2495	3.52499e-17
Solyc01g080840.3	-1.0222	5.07032e-13		Solyc01g094720.3	-1.29295	2.53297e-05
Solyc01g081020.1	-1.01585	0.00345731		Solyc01g095080.3	4.93887	0.00743441
Solyc01g081170.3	-1.41904	2.75775e-10		Solyc01g095220.2	1.08023	0.00098321
Solyc01g081250.3	8.76168	1.60626e-37		Solyc01g095320.4	-2.04597	1.30041e-07
Solyc01g081640.4	-4.87988	0.0072334		Solyc01g095330.2	-2.48915	0.0130856
Solyc01g086690.2	2.09681	0.000824926		Solyc01g095570.3	1.06585	4.33471e-05
Solyc01g086730.4	3.32489	8.45733e-35		Solyc01g095860.3	2.74639	0.00401967
Solyc01g086800.4	1.74729	8.06124e-13		Solyc01g096250.2	-1.3301	5.63678e-05
Solyc01g086820.5	1.27471	5.75594e-09		Solyc01g096290.5	1.00112	1.38827e-07
Solyc01g086850.3	1.2052	8.78959e-07		Solyc01g096370.4	-1.47369	3.52786e-06
Solyc01g087060.4	-1.88634	1.62098e-11		Solyc01g096390.4	-1.17194	8.89268e-05
Solyc01g087500.3	-1.17206	0.00258079		Solyc01g096420.3	2.06493	1.09331e-10
Solyc01g087580.4	1.91504	0.000123289		Solyc01g096430.4	2.3356	4.49149e-15
Solyc01g087690.3	-1.61564	3.94391e-09		Solyc01g096510.2	2.38762	2.95208e-12
Solyc01g087780.2	-1.42036	3.11882e-16		Solyc01g096520.3	1.00988	1.03734e-06
Solyc01g087820.2	1.14078	2.40908e-06		Solyc01g096560.3	1.69323	0.000381326
Solyc01g087830.1	1.34822	6.67787e-11		Solyc01g096790.4	1.34109	0.0050944
Solyc01g087840.3	2.17088	1.07852e-25		Solyc01g097000.3	-1.81877	2.17037e-07
Solyc01g087850.2	1.16111	1.4453e-11		Solyc01g097020.4	1.36877	2.27015e-06
Solyc01g087970.3	-2.24439	7.66215e-34		Solyc01g097200.2	2.18359	1.7775e-06
Solyc01g088160.5	1.75873	7.86978e-05		Solyc01g097240.3	4.13131	2.93095e-45
Solyc01g088690.3	1.14167	3.07563e-09		Solyc01g097280.3	2.04435	9.76784e-10
Solyc01g088770.3	1.17075	1.50644e-07		Solyc01g097770.4	-1.40307	2.50789e-06
Solyc01g089890.4	1.52262	2.97908e-05		Solyc01g097860.4	-1.30386	1.88785e-09
Solyc01g090040.4	1.14169	0.00011856		Solyc01g097870.3	1.01162	4.97115e-08
Solyc01g090200.5	-1.11868	8.62653e-13		Solyc01g097970.5	1.69006	0.00145279
Solyc01g090210.4	2.66647	9.35307e-14		Solyc01g098100.3	1.61213	1.5219e-09
Solyc01g090240.3	-1.08701	2.9774e-06		Solyc01g098140.4	2.69676	8.18147e-08
Solyc01g090380.3	1.17297	1.83177e-06		Solyc01g098320.4	1.0797	0.00598113
Solyc01g090440.2	-1.26915	0.00666504		Solyc01g098400.3	1.31838	0.0025661
Solyc01g090760.5	-1.8641	5.35059e-14		Solyc01g098410.4	2.53493	2.14622e-21
Solyc01g090965.1	-1.65716	0.000820591		Solyc01g098500.3	-1.23975	1.94003e-05
Solyc01g091080.3	1.20092	0.00226701		Solyc01g098590.3	2.16128	7.40512e-09
Solyc01g091170.3	-2.54393	3.48211e-08		Solyc01g098760.4	-1.13304	2.57987e-08
Solyc01g091190.3	1.8276	9.99669e-28		Solyc01g098910.3	2.43838	1.78885e-11
Solyc01g091260.3	1.03104	0.00541162		Solyc01g099120.4	-1.09245	0.00866049
Solyc01g091490.3	1.12727	2.19522e-06		Solyc01g099580.3	2.22842	0.00991243
Solyc01g091520.3	-1.09982	3.5958e-13		Solyc01g099750.2	-1.09217	2.37715e-10
Solyc01g091530.5	-2.19651	0.000221949		Solyc01g099810.3	1.16709	0.000190702
Solyc01g091560.2	-3.7741	0.00795084		Solyc01g099830.3	1.48698	7.83531e-11
Solyc01g091570.3	1.12109	2.04066e-06		Solyc01g099880.5	-4.14444	0.00200666
Solyc01g091590.4	3.67698	3.78575e-12		Solyc01g099910.5	1.74019	1.95078e-05
Solyc01g091690.3	1.78666	1.14952e-18		Solyc01g100010.3	1.32396	1.46226e-06
Solyc01g091780.5	-1.02104	3.0751e-08		Solyc01g100240.3	1.22113	4.69647e-06
Solyc01g091830.3	1.14303	1.39176e-07		Solyc01g100370.3	1.12405	0.000314086
Solyc01g091840.4	2.55452	1.58489e-16		Solyc01g100460.3	1.62252	5.70473e-05
Solyc01g094020.3	-1.36194	1.99994e-08		Solyc01g100530.3	-1.44267	0.000220653
Solyc01g094260.4	6.66551	5.82351e-35		Solyc01g100760.2	1.57889	2.96528e-12
Solyc01g094280.3	1.0264	1.99705e-05		Solyc01g101170.4	5.56535	0.000210062
Solyc01g094340.3	-1.25908	3.08149e-14		Solyc01g101180.5	7.32689	2.08433e-09
Solyc01g094700.5	-1.52795	7.79958e-07		Solyc01g101190.3	5.0273	0.00807116
Solyc01g094720.3	-1.46908	4.7788e-11		Solyc01g102270.2	1.35165	1.69468e-10
Solyc01g094750.5	-1.30897	0.00910039		Solyc01g102310.3	-1.50604	6.42627e-15
Solyc01g094910.3	1.27886	6.7089e-08		Solyc01g102530.4	1.06492	7.78924e-05
Solyc01g094940.4	-1.0764	3.59202e-13		Solyc01g102840.3	1.19367	2.03612e-07
Solyc01g095150.3	1.26342	3.50534e-08		Solyc01g102890.4	5.20004	0.00273212
Solyc01g095220.2	1.23703	8.21841e-10		Solyc01g103220.3	1.13935	4.6654e-07
Solyc01g095320.4	-1.79487	7.98385e-07		Solyc01g103510.4	1.16226	8.11192e-09
Solyc01g095450.5	-1.45566	0.0173287		Solyc01g103670.4	1.05905	1.45568e-05
Solyc01g095570.3	1.30186	9.76529e-19		Solyc01g105030.3	-1.54901	1.46186e-08
Solyc01g095610.4	-1.04854	2.31347e-08		Solyc01g105050.3	-1.2677	5.87466e-09
Solyc01g095670.4	-1.02219	1.47623e-09		Solyc01g105070.3	3.45855	1.81797e-25
Solyc01g095970.3	1.10901	4.01522e-10		Solyc01g105120.4	-1.34072	0.000144834
Solyc01g096250.2	-1.56407	0.000224832		Solyc01g105190.5	1.16467	0.000256673
Solyc01g096370.4	-1.27873	2.75434e-12		Solyc01g105360.3	-1.05262	0.00081268
Solyc01g096390.4	-1.33623	9.33128e-13		Solyc01g105370.4	1.06676	3.5829e-05
Solyc01g096420.3	1.50476	5.20735e-08		Solyc01g105410.4	-1.12408	7.3854e-07
Solyc01g096430.4	2.40757	2.90987e-62		Solyc01g105430.4	3.1443	6.15654e-17
Solyc01g096510.2	2.90952	2.13684e-14		Solyc01g105450.4	1.71491	0.000352003
Solyc01g096560.3	1.51067	0.000322245		Solyc01g105500.4	5.05419	0.00525208
Solyc01g096670.5	1.34397	1.75848e-05		Solyc01g105540.5	-1.09026	1.26294e-05
Solyc01g096790.4	1.01024	0.0128613		Solyc01g105630.5	4.10757	5.18567e-15
Solyc01g096880.4	-1.05529	0.00248401		Solyc01g105710.3	1.03048	0.00013516
Solyc01g096930.3	1.07316	5.04462e-12		Solyc01g105850.3	1.43334	0.0122167
Solyc01g097000.3	-2.36946	6.3595e-12		Solyc01g105920.3	-1.55938	0.000365095
Solyc01g097020.4	1.00575	4.86392e-08		Solyc01g106310.3	1.14539	0.00294207
Solyc01g097240.3	5.1665	1.82525e-09		Solyc01g106480.4	-1.14867	1.38292e-06
Solyc01g097280.3	1.78056	7.49309e-45		Solyc01g106500.4	1.96338	6.91246e-12
Solyc01g097340.3	-1.03831	3.87741e-05		Solyc01g106605.1	3.96982	9.09405e-30
Solyc01g097770.4	-1.74877	1.37433e-14		Solyc01g106620.2	2.61405	8.80358e-14
Solyc01g097830.2	-2.58657	2.36728e-05		Solyc01g106890.2	1.08048	0.000226374
Solyc01g097860.4	-1.2842	4.26145e-20		Solyc01g107080.3	3.11215	5.63891e-15
Solyc01g097970.5	1.55702	3.5412e-05		Solyc01g107900.3	1.39863	3.92368e-07
Solyc01g098100.3	1.45256	1.48647e-07		Solyc01g108400.3	1.7404	3.85694e-11
Solyc01g098140.4	3.28038	2.45158e-26		Solyc01g108440.3	1.1769	0.00010389
Solyc01g098400.3	1.15372	0.0174208		Solyc01g108560.4	1.37799	0.00202471
Solyc01g098410.4	3.15028	3.54159e-33		Solyc01g108670.4	-1.1758	0.00802887
Solyc01g098590.3	2.96392	1.10831e-41		Solyc01g108775.2	-1.34098	0.00580618
Solyc01g098740.4	-1.23498	0.00425234		Solyc01g108900.5	-1.90184	0.00101922
Solyc01g098760.4	-1.11493	9.04399e-17		Solyc01g108990.3	-1.53076	0.0017836
Solyc01g098910.3	2.30876	1.00272e-27		Solyc01g109070.2	1.17335	0.00044961
Solyc01g098940.3	4.65544	0.0149099		Solyc01g109140.3	5.88923	9.4773e-22
Solyc01g099120.4	-1.23824	2.71269e-05		Solyc01g109220.4	1.3151	4.34872e-07
Solyc01g099150.5.1	-1.02817	0.00347821		Solyc01g109320.5	7.18524	4.37954e-06
Solyc01g099750.2	-1.08501	3.95238e-13		Solyc01g109420.3	1.06343	0.000201074
Solyc01g099810.3	1.28533	4.91542e-09		Solyc01g109550.2	-1.21578	0.0016188
Solyc01g099910.5	2.3401	2.57058e-19		Solyc01g109610.5	-1.08628	0.0024363
Solyc01g100030.5.1	1.067	0.000598275		Solyc01g109710.3	1.12835	7.03991e-05
Solyc01g100210.3	-1.18637	2.01121e-12		Solyc01g109950.5	-1.2632	0.0106831
Solyc01g100240.3	1.16853	1.08881e-07		Solyc01g110160.5	-1.16421	1.80945e-05
Solyc01g100370.3	1.22904	2.26309e-12		Solyc01g110180.5	2.99711	2.71881e-26
Solyc01g100460.3	1.40522	1.05747e-11		Solyc01g110540.3	1.13569	3.64855e-08
Solyc01g100530.3	-2.21507	8.12714e-09		Solyc01g110580.2	2.75497	6.13232e-12
Solyc01g100640.4	-1.46778	2.17109e-15		Solyc01g110590.5	2.79867	0.000589893
Solyc01g100980.4	1.23606	0.00195629		Solyc01g110800.3	1.2499	0.0119195
Solyc01g101070.3	-1.05046	4.74108e-14		Solyc01g110870.3	5.70432	0.000264609
Solyc01g101100.4	-1.39128	9.87014e-14		Solyc01g110960.5	-1.38975	9.7953e-06
Solyc01g101170.4	8.32465	9.91866e-11		Solyc01g111070.3	-2.02303	4.45255e-09
Solyc01g101180.5	8.51071	3.27744e-15		Solyc01g111100.6	-1.38189	0.000524112
Solyc01g101190.3	6.84138	1.13177e-06		Solyc01g111160.3	-1.93562	1.16505e-10
Solyc01g101210.4	4.7407	0.0092087		Solyc01g111240.4	-1.20308	2.55208e-06
Solyc01g102270.2	1.03021	5.85214e-06		Solyc01g111500.3	1.21526	1.02825e-08
Solyc01g102310.3	-1.36059	2.14371e-38		Solyc01g111630.3	-1.08683	1.79019e-06
Solyc01g102460.4	1.14851	0.00593482		Solyc01g111670.4	1.15143	2.21831e-05
Solyc01g102640.2	-1.00331	0.00868323		Solyc01g111870.3	-1.49988	0.00800716
Solyc01g102680.4	1.2177	0.00246325		Solyc01g111990.3	-1.05662	0.000292122
Solyc01g102890.4	4.74168	0.00851618		Solyc01g112120.4	1.71676	0.012228
Solyc01g102910.5	4.18341	0.00167165		Solyc01g112140.5	-1.03736	0.0013995
Solyc01g102950.3	-1.11494	2.28439e-05		Solyc01g112190.3	-1.87061	0.00572242
Solyc01g103220.3	1.17407	1.11393e-17		Solyc01g112260.4	-2.05748	4.75316e-18
Solyc01g103510.4	1.462	4.48448e-29		Solyc01g150164.1	1.76085	3.81288e-09
Solyc01g103590.4	-1.27918	1.56741e-09		Solyc01g150169.1	1.18749	0.00610626
Solyc01g103650.3	1.01149	2.10121e-10		Solyc01g162830.1	-1.16699	0.00295236
Solyc01g103670.4	1.53189	4.01347e-29		Solyc01g163220.1	1.05943	0.000943399
Solyc01g103920.3	4.993	0.00420198		Solyc02g005180.3	-1.00297	0.000653207
Solyc01g104770.4	1.20147	5.33144e-09		Solyc02g005520.2	5.99429	0.000109404
Solyc01g105020.3	-1.04568	1.38298e-07		Solyc02g014470.5	1.1687	0.00225708
Solyc01g105030.3	-1.16719	5.72012e-09		Solyc02g014860.3	-1.15066	2.60996e-06
Solyc01g105050.3	-1.21972	3.24836e-09		Solyc02g021400.2	1.54489	5.46747e-08
Solyc01g105070.3	3.24588	2.16831e-39		Solyc02g021440.4	1.08979	1.98278e-08
Solyc01g105120.4	-1.00113	9.65372e-05		Solyc02g030170.4	-1.18092	3.57941e-08
Solyc01g105190.5	1.33768	4.25818e-05		Solyc02g031790.4	1.78684	0.00061705
Solyc01g105360.3	-1.58027	1.36309e-10		Solyc02g031920.4	1.42411	0.00579925
Solyc01g105370.4	1.09901	3.81509e-10		Solyc02g031990.1	3.1309	2.11029e-08
Solyc01g105430.4	4.23701	4.21816e-78		Solyc02g032860.3	1.01314	7.14141e-07
Solyc01g105450.4	2.09142	3.90708e-07		Solyc02g036480.1	3.44581	4.36825e-14
Solyc01g105630.5	4.99251	2.03669e-19		Solyc02g037540.3	2.85752	0.000118126
Solyc01g105660.4	1.70628	5.65201e-14		Solyc02g038690.1	1.4523	0.00245464
Solyc01g105680.4	-1.30476	3.95401e-15		Solyc02g061770.5	1.70139	0.0028145
Solyc01g105920.3	-1.8831	7.99488e-05		Solyc02g062300.3	7.01317	5.82614e-29
Solyc01g106010.3	-1.01096	3.14793e-09		Solyc02g062340.3	-1.16686	2.51915e-06
Solyc01g106060.3	-1.26048	5.2503e-10		Solyc02g062550.3	1.69712	0.00248479
Solyc01g106200.3	4.90192	0.00878113		Solyc02g062670.3	2.07762	1.08714e-12
Solyc01g106250.4	1.22155	0.00837178		Solyc02g062710.1	4.28654	4.56079e-17
Solyc01g106400.3	-1.0252	2.50934e-08		Solyc02g062780.4	-1.11019	6.19426e-06
Solyc01g106480.4	-1.37965	8.18628e-15		Solyc02g062890.3	1.11404	0.00395378
Solyc01g106500.4	2.22815	4.23831e-25		Solyc02g063020.4	1.45091	8.3506e-10
Solyc01g106590.4	-1.01526	2.20922e-05		Solyc02g063085.1	1.06699	6.90358e-05
Solyc01g106605.1	3.40407	1.71633e-51		Solyc02g063120.1	-2.0246	0.00962289
Solyc01g106620.2	2.14678	3.88003e-25		Solyc02g063280.4	1.17647	4.1929e-06
Solyc01g106780.3	1.0707	6.09279e-05		Solyc02g063355.1	1.95882	3.9946e-05
Solyc01g107080.3	3.40426	9.96642e-28		Solyc02g063440.3	2.65708	2.23666e-08
Solyc01g107160.3	1.10225	3.61738e-09		Solyc02g063450.4	-1.33634	5.90692e-07
Solyc01g107390.4	2.0164	0.00208217		Solyc02g064560.1	5.04722	0.0053234
Solyc01g107450.4	1.04628	4.8314e-10		Solyc02g064570.2	7.74005	1.54077e-16
Solyc01g107730.3	-1.986	2.93005e-05		Solyc02g064670.1	1.07241	3.37412e-07
Solyc01g107820.2	1.27754	1.39991e-12		Solyc02g064710.3	1.30107	0.00706859
Solyc01g107860.3	1.20164	4.96798e-13		Solyc02g064750.4	1.05811	3.14091e-07
Solyc01g107900.3	1.55958	6.88123e-13		Solyc02g064960.3	1.2098	2.53195e-07
Solyc01g108070.4	-1.35219	3.19868e-09		Solyc02g065090.5	2.92812	0.000157135
Solyc01g108100.3	-1.11998	5.44555e-11		Solyc02g065780.1	-1.20067	0.000478533
Solyc01g108400.3	2.01856	3.42886e-21		Solyc02g065800.4	1.68044	0.00276834
Solyc01g108440.3	1.60077	5.07259e-08		Solyc02g067040.3	1.12534	0.00389107
Solyc01g108450.3	-1.18102	0.000378472		Solyc02g067360.3	-1.23582	6.55141e-05
Solyc01g108517.1	-1.19951	1.13773e-06		Solyc02g067580.3	1.3183	1.96012e-06
Solyc01g108540.3	2.30042	7.26464e-33		Solyc02g067600.1	1.99472	3.8028e-07
Solyc01g108560.4	1.82141	1.58739e-05		Solyc02g068540.3	1.03291	0.0068498
Solyc01g108570.3	1.92986	0.000188726		Solyc02g068660.3	1.05735	0.00324984
Solyc01g108580.3	1.41822	9.32231e-14		Solyc02g068670.3	3.09116	3.83415e-05
Solyc01g108610.3	-1.51021	0.000153163		Solyc02g068680.1	2.73456	6.03242e-13
Solyc01g108670.4	-1.32746	0.00128707		Solyc02g068760.4	-1.23088	1.35428e-05
Solyc01g108775.2	-3.9097	4.02546e-05		Solyc02g068770.5	1.23975	1.64499e-07
Solyc01g108900.5	-3.66455	7.97773e-07		Solyc02g068850.1	5.5467	0.000642124
Solyc01g109050.2	1.98373	0.00104919		Solyc02g068900.3	1.4714	1.84884e-06
Solyc01g109140.3	5.13087	1.19064e-23		Solyc02g069450.3	-1.4572	8.37463e-09
Solyc01g109220.4	1.22308	1.89352e-08		Solyc02g069460.3	-1.40065	1.79493e-09
Solyc01g109250.3	1.01055	0.00716188		Solyc02g069490.4	-2.04512	4.09026e-06
Solyc01g109320.5	10.9484	2.03186e-48		Solyc02g069630.3	-1.11051	0.00289448
Solyc01g109370.3	-1.01308	0.000892099		Solyc02g069670.4	-1.83242	0.00459946
Solyc01g109420.3	1.10301	6.57761e-07		Solyc02g069800.1	1.41583	1.30417e-08
Solyc01g109460.3	1.20673	1.80789e-11		Solyc02g069960.4	2.48752	2.20846e-05
Solyc01g109550.2	-2.12894	3.13562e-07		Solyc02g070020.1	2.10374	1.41367e-10
Solyc01g109630.5	-1.11609	1.1294e-07		Solyc02g070090.1	2.9002	0.00184827
Solyc01g109710.3	1.37046	1.29007e-14		Solyc02g070260.4	-1.23354	0.000151684
Solyc01g109760.3	1.29604	6.94042e-05		Solyc02g070490.4	-1.32907	5.32919e-10
Solyc01g109860.3	-1.46708	0.000313482		Solyc02g070890.3	-1.16946	0.000311851
Solyc01g109950.5	-1.80288	0.000317121		Solyc02g070910.3	1.80998	0.00029607
Solyc01g110130.3	1.0562	5.6613e-06		Solyc02g070940.1	-3.1203	3.82147e-24
Solyc01g110160.5	-1.69254	5.02257e-11		Solyc02g070950.1	-1.80738	2.18397e-07
Solyc01g110180.5	2.57547	7.83094e-18		Solyc02g070970.1	-4.36782	2.32894e-14
Solyc01g110360.3	-1.07613	1.56541e-06		Solyc02g070980.1	-1.34072	0.00153148
Solyc01g110550.3	-1.05628	1.68593e-09		Solyc02g070990.1	-2.82445	6.82944e-10
Solyc01g110580.2	1.81948	0.000689307		Solyc02g071000.1	-2.61849	3.42388e-08
Solyc01g110960.5	-1.30463	6.98507e-07		Solyc02g071010.1	-3.15537	2.79693e-19
Solyc01g111070.3	-1.21722	0.000698105		Solyc02g071020.4	-3.24069	8.97603e-31
Solyc01g111100.6	-1.16345	0.000445659		Solyc02g071080.3	8.79135	1.52859e-06
Solyc01g111150.2	1.05447	1.69661e-12		Solyc02g071090.3	5.11067	9.70865e-05
Solyc01g111160.3	-1.91903	1.5383e-12		Solyc02g071130.5	2.74109	0.00106336
Solyc01g111170.3	1.15428	4.86352e-10		Solyc02g071220.3	1.11127	0.0105949
Solyc01g111210.3	-1.39483	0.000477385		Solyc02g071280.3	-1.08881	5.88064e-09
Solyc01g111500.3	1.04244	5.96869e-10		Solyc02g071470.5	1.3185	3.93439e-05
Solyc01g111560.3	-1.09251	3.93655e-11		Solyc02g071520.3	1.24832	4.07853e-05
Solyc01g111590.5	1.00735	0.000317396		Solyc02g071610.3	-1.21523	3.04249e-05
Solyc01g111670.4	1.28795	2.21449e-09		Solyc02g071710.3	1.11825	0.000128509
Solyc01g111880.4	-1.09249	3.11008e-10		Solyc02g071820.5	2.42811	1.73685e-44
Solyc01g111980.3	1.54196	4.33686e-20		Solyc02g071920.3	1.49471	1.66302e-11
Solyc01g111990.3	-1.31969	3.28801e-12		Solyc02g071970.1	1.91444	0.00384897
Solyc01g112060.5	-1.06947	2.38213e-07		Solyc02g072070.4	2.87823	0.00173487
Solyc01g112260.4	-2.31427	5.79972e-22		Solyc02g072140.1	-1.26004	0.00105755
Solyc01g150164.1	1.72217	8.22022e-16		Solyc02g072190.5	1.34037	2.1593e-05
Solyc01g150167.1	-1.05025	5.35978e-10		Solyc02g072470.4	1.24137	2.4363e-06
Solyc01g150169.1	1.33435	0.000432528		Solyc02g072540.3	-1.08655	0.000560019
Solyc01g150176.2	-1.58766	5.04906e-15		Solyc02g075620.5	3.97378	4.47067e-08
Solyc02g005070.4	8.58867	5.49751e-12		Solyc02g076670.3	1.18253	0.00210711
Solyc02g005180.3	-1.10555	8.3106e-07		Solyc02g076730.4	-1.28124	4.71297e-06
Solyc02g014030.3	1.95452	2.20845e-07		Solyc02g076830.1	4.26438	5.60739e-07
Solyc02g014130.3	5.20347	0.008291		Solyc02g076930.2	1.15429	0.000285028
Solyc02g014450.3	-1.11285	4.90122e-06		Solyc02g077030.3	-1.07765	0.00400094
Solyc02g020880.2	-1.20483	0.0114796		Solyc02g077060.2	2.90618	0.00364325
Solyc02g020940.3	-1.13054	3.28167e-07		Solyc02g077230.3	1.6793	0.00212752
Solyc02g021400.2	1.30931	5.68602e-12		Solyc02g077290.2	3.69869	4.45285e-05
Solyc02g021440.4	1.20978	1.92287e-19		Solyc02g077370.1	2.82052	0.00017465
Solyc02g022890.3	-1.42572	1.11604e-09		Solyc02g077470.4	1.38192	4.4779e-09
Solyc02g030170.4	-1.42041	1.46992e-13		Solyc02g077520.3	7.73483	3.0154e-09
Solyc02g030480.4	-1.51005	0.000407709		Solyc02g077590.1	1.79523	7.17156e-14
Solyc02g031790.4	1.87701	1.6319e-06		Solyc02g077710.1	-1.0672	0.000322816
Solyc02g031990.1	2.74794	8.07177e-11		Solyc02g078340.4	7.82777	4.05047e-08
Solyc02g032850.3	1.00909	2.71394e-06		Solyc02g078370.1	9.01467	1.51722e-11
Solyc02g032860.3	1.29332	7.27861e-09		Solyc02g078380.3	3.86884	1.68487e-09
Solyc02g032930.3	1.07276	7.17137e-09		Solyc02g078400.3	1.77023	1.85351e-07
Solyc02g032940.5	1.05652	7.01573e-06		Solyc02g078530.3	1.27095	0.000443005
Solyc02g033060.3	-1.1607	4.084e-11		Solyc02g078670.3	-1.00629	1.66743e-05
Solyc02g036370.3	-1.40451	2.07318e-19		Solyc02g078860.3	-1.16214	2.16201e-05
Solyc02g036480.1	4.3838	1.15841e-08		Solyc02g079130.3	1.00025	3.83621e-05
Solyc02g037540.3	3.0313	0.000157888		Solyc02g079290.3	-1.18946	0.00408766
Solyc02g038690.1	1.59723	0.00205449		Solyc02g079360.3	-1.18705	4.6158e-10
Solyc02g038740.4	1.17998	9.27558e-07		Solyc02g079460.1	5.96684	8.67107e-17
Solyc02g038800.1	-1.20482	5.66863e-08		Solyc02g079490.3	9.25741	7.54134e-07
Solyc02g055440.4	-1.0516	1.42212e-14		Solyc02g079530.4	1.84706	0.00264652
Solyc02g061770.5	2.73648	3.8615e-06		Solyc02g079540.2	5.75011	0.000657977
Solyc02g061780.3	1.98373	0.00319392		Solyc02g079550.3	-1.3038	0.00120078
Solyc02g061790.5	1.36316	3.52722e-10		Solyc02g079590.3	1.28062	4.01572e-12
Solyc02g062240.3	1.11402	6.29309e-07		Solyc02g079600.3	1.39236	6.2354e-14
Solyc02g062300.3	7.58121	7.7548e-30		Solyc02g079750.4	3.23262	2.55115e-19
Solyc02g062340.3	-1.46971	5.30295e-11		Solyc02g079790.3	1.82923	0.00198698
Solyc02g062550.3	2.10051	0.00227842		Solyc02g079950.3	-1.09245	6.47153e-07
Solyc02g062670.3	2.65695	5.17271e-41		Solyc02g080040.4	1.31702	0.000445254
Solyc02g062710.1	6.72786	1.3402e-40		Solyc02g080080.3	2.13681	1.06465e-15
Solyc02g062950.3	-1.0838	6.21816e-17		Solyc02g080090.1	3.88447	1.41994e-15
Solyc02g063020.4	1.97336	2.78054e-18		Solyc02g080110.3	1.38223	0.000505697
Solyc02g063030.4	-1.94788	4.33415e-06		Solyc02g080220.3	1.20697	8.78684e-05
Solyc02g063120.1	-1.98888	0.0029534		Solyc02g080460.3	-1.64378	0.00462506
Solyc02g063180.4	4.73757	0.00858778		Solyc02g080570.3	-1.25841	2.87841e-05
Solyc02g063190.3	-1.26554	0.000466918		Solyc02g080610.5	-1.01137	9.18504e-07
Solyc02g063230.1	-1.18935	0.000240799		Solyc02g080670.3	-2.41884	0.00074333
Solyc02g063355.1	2.03398	7.34373e-14		Solyc02g080840.1	5.13904	0.00360548
Solyc02g063440.3	3.6276	1.31098e-15		Solyc02g080850.1	2.65028	0.000412404
Solyc02g063547.1	-1.55521	0.00146601		Solyc02g080890.3	1.29337	5.38732e-08
Solyc02g064560.1	5.57547	0.000604853		Solyc02g080990.2	-1.06526	2.8309e-05
Solyc02g064570.2	10.7727	4.14612e-19		Solyc02g081060.4	-1.04704	8.36757e-06
Solyc02g064640.4	-1.09647	1.0663e-07		Solyc02g081180.2	2.64122	2.27572e-08
Solyc02g064670.1	1.0431	4.5832e-10		Solyc02g081190.5	1.82322	1.39254e-25
Solyc02g064750.4	1.10578	6.37074e-09		Solyc02g081830.4	1.04694	0.00492711
Solyc02g064960.3	1.32183	2.22243e-10		Solyc02g081900.4	-1.31271	4.85864e-05
Solyc02g065060.3	-1.27662	1.61935e-11		Solyc02g082000.3	1.0425	3.94821e-09
Solyc02g065090.5	3.61909	3.5435e-09		Solyc02g082360.4	1.02595	0.00692852
Solyc02g065610.4	2.01865	5.31425e-09		Solyc02g082440.2	1.12376	0.000252361
Solyc02g067040.3	1.00652	0.00115244		Solyc02g082760.3	-1.4119	2.20847e-06
Solyc02g067340.5	-1.32941	5.83406e-10		Solyc02g082910.5	3.71631	3.45205e-23
Solyc02g067360.3	-1.36548	2.25828e-08		Solyc02g082920.5	2.00619	4.05624e-07
Solyc02g067530.5	1.02941	2.49177e-05		Solyc02g082950.3	1.87541	2.31281e-07
Solyc02g067580.3	1.53562	1.22226e-16		Solyc02g083360.1	2.28398	4.74054e-07
Solyc02g067600.1	2.09562	1.76563e-20		Solyc02g083540.3	-1.1623	8.63842e-07
Solyc02g067780.3	3.17455	0.000681838		Solyc02g083850.3	2.74146	8.39483e-16
Solyc02g067930.3	-1.25164	0.000260883		Solyc02g083860.3	4.60001	1.35895e-25
Solyc02g068040.3	-1.15008	4.95806e-11		Solyc02g083870.3	6.4169	6.99527e-05
Solyc02g068060.3	-1.58795	1.47939e-10		Solyc02g083880.3	3.42465	7.11203e-05
Solyc02g068260.3	-2.56155	0.00150849		Solyc02g083900.3	-1.19214	9.87308e-05
Solyc02g068280.4	-1.0356	2.79792e-08		Solyc02g084005.1	5.483	0.00121148
Solyc02g068540.3	1.30107	5.38708e-05		Solyc02g084610.1	-1.1772	0.0016095
Solyc02g068670.3	4.93363	4.22369e-08		Solyc02g084840.3	1.93699	3.87364e-13
Solyc02g068680.1	3.73546	3.83023e-26		Solyc02g085005.1	3.73712	2.02596e-08
Solyc02g068760.4	-1.8505	7.96119e-13		Solyc02g085180.5.1	1.04582	0.0022573
Solyc02g068850.1	5.41411	0.000687611		Solyc02g085320.1	1.02712	3.49335e-09
Solyc02g068900.3	2.47884	2.54766e-41		Solyc02g085490.2	-1.48658	0.0045251
Solyc02g069250.5	1.44272	0.00828806		Solyc02g085760.2	-1.02655	1.27251e-07
Solyc02g069390.2	-1.75153	0.00211595		Solyc02g085870.3	-1.12746	1.85334e-10
Solyc02g069450.3	-1.43335	2.67469e-12		Solyc02g085990.1	1.86362	0.000760368
Solyc02g069460.3	-1.26772	2.13551e-11		Solyc02g086180.4	-1.7807	3.16231e-08
Solyc02g069630.3	-1.44785	1.21194e-07		Solyc02g086270.4	2.35933	1.27944e-07
Solyc02g069800.1	2.31863	9.45333e-11		Solyc02g086454.2	-1.33753	5.96538e-05
Solyc02g069910.2	-1.56581	0.00553338		Solyc02g086590.3	1.35679	6.76033e-10
Solyc02g069920.4	-1.10543	5.18299e-06		Solyc02g086700.5	5.24292	0.000286557
Solyc02g069930.1	1.03206	0.00387177		Solyc02g086770.3	1.76514	5.93661e-10
Solyc02g069960.4	4.42411	8.54304e-10		Solyc02g086840.3	-1.04926	9.49468e-09
Solyc02g070020.1	3.02777	7.4142e-42		Solyc02g086880.4	3.53412	1.576e-09
Solyc02g070090.1	3.82519	9.36022e-07		Solyc02g087070.4	6.5079	4.06486e-78
Solyc02g070110.1	4.31495	0.0142269		Solyc02g087190.1	-1.01419	4.25675e-05
Solyc02g070220.3	-1.04888	2.96307e-07		Solyc02g087210.3	1.46617	0.00112923
Solyc02g070260.4	-1.18765	4.43229e-11		Solyc02g087330.3	1.5724	6.2795e-08
Solyc02g070430.4	4.07662	0.00196198		Solyc02g087350.3	2.00138	0.000330922
Solyc02g070490.4	-1.2752	8.9849e-12		Solyc02g087740.3	2.19149	6.15466e-08
Solyc02g070690.1	4.26954	0.00885202		Solyc02g087800.3	1.23604	9.72023e-06
Solyc02g070780.5	1.385	1.29249e-07		Solyc02g087810.3	2.49311	4.02609e-12
Solyc02g070845.2	-2.06609	0.0163489		Solyc02g088090.1	2.44723	7.79587e-06
Solyc02g070890.3	-1.44527	1.62705e-23		Solyc02g088200.4	1.65528	1.31828e-06
Solyc02g070910.3	3.73316	9.37933e-11		Solyc02g088470.1	-1.12042	6.53543e-05
Solyc02g070940.1	-3.48109	1.28836e-25		Solyc02g088610.4	-1.10137	5.48675e-05
Solyc02g070950.1	-1.9404	4.96664e-08		Solyc02g088620.3	1.04704	6.03399e-06
Solyc02g070970.1	-3.95762	5.09892e-21		Solyc02g088950.3	-4.1452	0.00148264
Solyc02g070980.1	-1.70143	0.000125063		Solyc02g088957.1	-1.18189	0.010471
Solyc02g070990.1	-3.40889	1.86844e-28		Solyc02g089110.3	1.09996	7.39572e-07
Solyc02g071000.1	-3.16375	4.39201e-10		Solyc02g089160.3	2.75258	3.62621e-05
Solyc02g071010.1	-3.42008	5.96419e-39		Solyc02g089620.3	-1.3377	1.09421e-12
Solyc02g071020.4	-3.36996	5.57633e-37		Solyc02g089700.4	-2.36129	7.83883e-15
Solyc02g071080.3	9.86247	7.71352e-16		Solyc02g089730.1	1.82898	8.53821e-06
Solyc02g071090.3	5.39304	2.35605e-21		Solyc02g089960.3	1.20532	0.00355518
Solyc02g071130.5	2.75714	0.00167765		Solyc02g090100.1	-1.26154	1.1467e-06
Solyc02g071220.3	1.6908	5.40115e-06		Solyc02g090110.3	1.2545	2.24084e-08
Solyc02g071470.5	1.69849	3.17702e-13		Solyc02g090120.1	3.06774	4.78675e-07
Solyc02g071520.3	1.00113	2.12974e-05		Solyc02g090430.3	-1.27111	7.33996e-07
Solyc02g071560.5	1.39785	0.00585825		Solyc02g090480.4	-1.8282	0.000708696
Solyc02g071610.3	-2.13622	1.41279e-16		Solyc02g090490.3	1.82294	3.94707e-10
Solyc02g071790.4	-1.02961	1.55824e-11		Solyc02g090580.3	-1.53508	3.45063e-11
Solyc02g071800.3	-1.30212	1.59037e-06		Solyc02g090820.3	2.41575	1.77552e-11
Solyc02g071810.4	-1.26312	1.66799e-05		Solyc02g090890.4	-1.61357	7.16059e-07
Solyc02g071820.5	2.45007	1.87605e-26		Solyc02g090930.3	1.11096	0.000541611
Solyc02g071970.1	2.60715	3.36712e-06		Solyc02g090960.1	3.73966	0.000418067
Solyc02g072190.5	1.816	1.13053e-15		Solyc02g091070.3	2.22418	0.00579982
Solyc02g072400.1	1.16128	0.000192145		Solyc02g091210.1	1.07169	5.55049e-06
Solyc02g072470.4	1.62187	2.33562e-09		Solyc02g091300.3	1.37639	3.44815e-09
Solyc02g072540.3	-1.82146	1.73414e-11		Solyc02g091380.1	1.30314	0.0106105
Solyc02g075620.5	4.77468	1.79519e-17		Solyc02g091520.3	1.51081	9.76219e-06
Solyc02g076690.3	-1.31746	2.50062e-23		Solyc02g091560.3	-1.00536	2.7022e-06
Solyc02g076730.4	-1.25971	2.84444e-09		Solyc02g091700.3	1.7235	7.41384e-09
Solyc02g076830.1	4.93466	1.90124e-14		Solyc02g091860.3	-1.33646	0.000991041
Solyc02g077040.4	1.87628	0.00231952		Solyc02g091880.4	1.14449	9.34346e-07
Solyc02g077060.2	4.19264	1.47475e-05		Solyc02g091920.3	-2.33803	2.62884e-09
Solyc02g077110.4	-1.32958	8.1281e-11		Solyc02g091990.3	6.32663	5.8171e-05
Solyc02g077230.3	1.61317	0.00155097		Solyc02g092110.3	2.2109	3.90323e-09
Solyc02g077290.2	2.47769	0.000104209		Solyc02g092120.3	4.05396	1.79606e-08
Solyc02g077370.1	1.65273	0.00294763		Solyc02g092130.2	1.36414	5.85375e-07
Solyc02g077470.4	1.55524	1.01814e-19		Solyc02g092420.4	2.02512	2.62763e-14
Solyc02g077520.3	4.27155	9.59765e-12		Solyc02g092600.3	-1.03356	0.000521648
Solyc02g077590.1	1.43683	2.63952e-08		Solyc02g092670.1	-1.16817	8.72478e-09
Solyc02g077710.1	-1.58265	0.0184537		Solyc02g092860.3	3.98453	1.47656e-21
Solyc02g077980.3	-2.46678	0.00151079		Solyc02g093050.3	1.63937	4.05214e-11
Solyc02g078150.5	-1.26269	6.90105e-07		Solyc02g093230.4	1.74162	3.22036e-07
Solyc02g078160.3	-1.30097	1.44565e-10		Solyc02g093250.3	2.65141	0.00174245
Solyc02g078320.3	1.01697	7.80287e-07		Solyc02g093270.5	1.0606	0.000197983
Solyc02g078340.4	7.4874	1.42917e-08		Solyc02g093360.3	1.20365	0.000170711
Solyc02g078350.3	1.44183	0.00466195		Solyc02g093420.4	-1.94645	3.84137e-09
Solyc02g078370.1	5.43096	5.37761e-11		Solyc02g093460.4	-1.1175	3.2913e-07
Solyc02g078380.3	3.92182	6.62162e-93		Solyc02g093600.3	1.49765	0.000236974
Solyc02g078400.3	1.44392	1.23984e-11		Solyc02g093610.3	1.44037	7.2799e-06
Solyc02g078530.3	1.13155	1.2411e-05		Solyc02g093860.3	1.06817	1.33577e-05
Solyc02g078650.4	2.36939	0.00172935		Solyc02g093950.3	2.91206	1.91885e-24
Solyc02g078670.3	-1.30571	3.09125e-27		Solyc02g094180.3	2.85696	5.36162e-05
Solyc02g078860.3	-1.10753	8.83504e-07		Solyc02g094590.3	-1.32658	2.68883e-06
Solyc02g078900.3	1.39604	1.02372e-11		Solyc02g150141.1	1.88653	0.00364512
Solyc02g078950.4	-1.267	2.52832e-07		Solyc03g005030.3	-1.08506	1.35521e-07
Solyc02g079010.5	-1.19445	0.00481883		Solyc03g005060.4	-1.33208	4.17892e-05
Solyc02g079190.3	-1.35682	7.03933e-12		Solyc03g005320.3	-1.2529	4.10849e-05
Solyc02g079290.3	-1.3507	0.000492526		Solyc03g005470.3	2.18332	1.58705e-11
Solyc02g079360.3	-1.25234	1.01428e-20		Solyc03g005500.1	5.36576	0.00994402
Solyc02g079370.3	-1.44494	0.00552493		Solyc03g005570.3	1.23196	2.7464e-05
Solyc02g079460.1	10.4757	5.35376e-18		Solyc03g005700.1	1.64498	1.57906e-07
Solyc02g079490.3	10.3505	6.54729e-17		Solyc03g005760.1	-1.93719	1.60938e-06
Solyc02g079500.4	1.22047	0.00137104		Solyc03g005770.4	-1.75455	4.61004e-08
Solyc02g079530.4	3.46081	9.97214e-09		Solyc03g005780.3	-3.08497	1.60887e-17
Solyc02g079540.2	3.13411	0.000701407		Solyc03g005960.3	-1.14206	8.66829e-05
Solyc02g079550.3	-1.62517	3.97749e-06		Solyc03g005980.3	2.55593	1.28089e-11
Solyc02g079590.3	1.64455	1.47881e-15		Solyc03g006220.5	1.01813	0.00765868
Solyc02g079710.5	1.99046	0.00368061		Solyc03g006230.1	6.76243	1.19433e-05
Solyc02g079750.4	4.20985	4.58571e-104		Solyc03g006250.2	1.13219	0.000113352
Solyc02g079950.3	-1.03229	3.7748e-08		Solyc03g006400.3	1.32534	3.53071e-08
Solyc02g079980.3	-1.09319	3.07657e-07		Solyc03g006620.3	1.28171	0.00112298
Solyc02g080010.3	-1.18501	2.11259e-13		Solyc03g006690.1	1.81082	9.02667e-05
Solyc02g080040.4	1.26632	0.000824533		Solyc03g006700.3	2.02196	5.43583e-10
Solyc02g080080.3	1.94497	9.44949e-23		Solyc03g006730.3	1.42268	0.00511808
Solyc02g080090.1	4.30562	2.97756e-23		Solyc03g006770.5	1.30369	0.0068501
Solyc02g080110.3	1.45814	0.000444971		Solyc03g006840.5	-1.36198	0.0101621
Solyc02g080560.1	2.77213	0.000933544		Solyc03g007150.3	1.6534	0.000588824
Solyc02g080570.3	-1.35709	2.03287e-11		Solyc03g007290.4	2.62389	2.45384e-07
Solyc02g080610.5	-1.38401	1.32912e-15		Solyc03g007370.3	-1.43562	1.14249e-05
Solyc02g080640.4	1.39159	9.99567e-14		Solyc03g007380.2	2.26394	0.00109239
Solyc02g080670.3	-1.7382	0.00885709		Solyc03g007470.4	1.28072	7.4823e-08
Solyc02g080850.1	4.97012	4.39604e-07		Solyc03g007775.2	1.01108	1.13994e-06
Solyc02g080890.3	1.33212	3.45349e-08		Solyc03g013240.5	-1.06564	3.74884e-05
Solyc02g080990.2	-1.23862	1.16549e-13		Solyc03g019690.1	6.03968	5.33217e-07
Solyc02g081060.4	-1.22595	8.56683e-13		Solyc03g020010.1	3.61498	3.71538e-06
Solyc02g081070.4	1.04542	5.67729e-05		Solyc03g020030.3	1.68745	7.28231e-05
Solyc02g081180.2	2.04676	2.30001e-08		Solyc03g025170.1	-1.14534	4.07135e-07
Solyc02g081190.5	1.66112	1.04027e-44		Solyc03g025350.3	1.68652	6.44145e-08
Solyc02g081430.3	1.01161	5.75513e-11		Solyc03g025380.3	1.70787	5.42649e-09
Solyc02g081510.3	2.79227	0.0177583		Solyc03g025390.3	-1.07901	1.01184e-05
Solyc02g081830.4	1.03765	3.04723e-05		Solyc03g025430.1	-1.20317	0.00171223
Solyc02g081980.3	-1.68536	8.2987e-06		Solyc03g025670.3	1.01277	0.00161154
Solyc02g082250.4	1.20474	3.68414e-20		Solyc03g025680.3	1.80892	0.00434462
Solyc02g082360.4	1.65511	3.59767e-06		Solyc03g025720.3	2.91339	1.30717e-05
Solyc02g082450.3	1.26136	3.45424e-08		Solyc03g025760.4	-2.15438	1.71555e-06
Solyc02g082760.3	-1.91825	1.74848e-17		Solyc03g025830.5	-1.15138	0.000322108
Solyc02g082900.3	1.40996	4.29034e-15		Solyc03g025950.4	1.06668	8.29763e-06
Solyc02g082910.5	4.18096	2.9086e-33		Solyc03g026070.4	-1.54864	3.24518e-06
Solyc02g082920.5	2.85933	1.36683e-23		Solyc03g026370.1	5.61085	6.7347e-07
Solyc02g082950.3	1.92134	5.41152e-19		Solyc03g031830.1	1.19649	8.30318e-09
Solyc02g083130.4	-1.00789	0.00197895		Solyc03g031840.4	-1.15501	5.08095e-08
Solyc02g083140.3	-1.34163	1.47839e-11		Solyc03g031940.5	1.16429	6.73849e-05
Solyc02g083360.1	2.69782	5.07593e-11		Solyc03g033370.3	1.34194	7.50116e-05
Solyc02g083540.3	-1.84843	1.276e-12		Solyc03g033510.3	-1.10258	0.000184377
Solyc02g083600.4	1.46665	0.000708838		Solyc03g033610.1	-1.31583	0.00791189
Solyc02g083790.4	1.47693	0.00224694		Solyc03g033740.4	1.04067	0.00364888
Solyc02g083800.4	1.2347	5.16261e-05		Solyc03g033770.1	2.94762	0.000310882
Solyc02g083850.3	3.1992	1.16806e-23		Solyc03g033790.4	2.91959	0.000765829
Solyc02g083860.3	5.24553	7.06857e-71		Solyc03g033795.1	3.43235	1.17481e-12
Solyc02g083870.3	8.83599	8.23585e-13		Solyc03g034070.1	-2.99768	1.91164e-05
Solyc02g083880.3	3.0866	0.000248517		Solyc03g043700.3	3.27328	1.78181e-09
Solyc02g083900.3	-1.21086	1.63295e-07		Solyc03g043880.3	3.86153	4.63621e-12
Solyc02g084031.1	-1.03098	0.000126507		Solyc03g044090.4	-1.05706	0.000182527
Solyc02g084240.3	-1.00831	8.56073e-12		Solyc03g044260.3	1.08784	6.08031e-05
Solyc02g084420.3	3.52099	0.000594854		Solyc03g044300.3	1.61657	1.14909e-05
Solyc02g084780.5	1.22109	0.0023194		Solyc03g044330.1	-1.00818	2.27698e-06
Solyc02g084840.3	2.30116	5.0791e-30		Solyc03g044630.2	-1.05331	0.00468278
Solyc02g084900.2	-1.31462	0.00363202		Solyc03g044830.5	1.39803	4.72194e-05
Solyc02g084970.5	1.90834	4.45117e-05		Solyc03g044900.3	1.1094	1.95753e-07
Solyc02g084990.3	-1.3435	3.33887e-11		Solyc03g044990.1	5.36121	5.3379e-05
Solyc02g085005.1	3.57985	2.11609e-13		Solyc03g045070.1	-1.14965	8.35478e-05
Solyc02g085010.1	1.20697	6.33281e-06		Solyc03g046492.1	2.07938	4.45446e-08
Solyc02g085150.4	-4.50666	0.00368204		Solyc03g058340.3	1.18169	3.9119e-05
Solyc02g085180.5.1	1.85068	2.55718e-15		Solyc03g059260.4	1.24916	0.0012217
Solyc02g085220.4	-1.54201	5.28507e-10		Solyc03g063560.3	-1.32145	2.78893e-05
Solyc02g085290.3	-1.46452	5.67576e-12		Solyc03g063600.4	1.07585	9.60916e-09
Solyc02g085490.2	-2.76679	2.10784e-05		Solyc03g063650.1	6.40458	4.22445e-05
Solyc02g085870.3	-1.28216	2.73858e-22		Solyc03g065200.4	-1.11235	0.00154388
Solyc02g085910.5	2.22687	0.00253885		Solyc03g071570.3	-1.04491	0.00167424
Solyc02g086150.4	-1.07945	5.92068e-07		Solyc03g078150.3	-2.11626	0.0111965
Solyc02g086180.4	-1.3301	2.30016e-11		Solyc03g078490.5	2.35974	8.95996e-10
Solyc02g086200.4	-1.07504	9.96701e-09		Solyc03g080010.3	-1.15156	6.58486e-05
Solyc02g086210.4	1.12228	0.000173884		Solyc03g080100.4	-1.29726	3.70309e-06
Solyc02g086270.4	2.66792	1.67943e-14		Solyc03g080190.3	1.54522	0.000229421
Solyc02g086590.3	1.53991	6.67532e-23		Solyc03g082370.1	1.24428	0.00917793
Solyc02g086700.5	3.83781	2.50438e-05		Solyc03g082450.3	2.04913	0.00340491
Solyc02g086740.1	-1.01846	1.08946e-05		Solyc03g082570.5	1.11988	9.88432e-07
Solyc02g086770.3	1.90125	1.28087e-16		Solyc03g082640.3	1.04399	0.00153807
Solyc02g086820.3	-2.07877	0.000440697		Solyc03g082860.3	2.20418	0.0122878
Solyc02g086880.4	4.21164	8.69297e-78		Solyc03g083140.3	2.28251	6.76459e-10
Solyc02g087070.4	6.2433	2.66343e-20		Solyc03g083450.1	3.37755	0.00150313
Solyc02g087210.3	1.52805	0.000253156		Solyc03g083560.1	-1.14015	1.94419e-09
Solyc02g087260.1	1.29644	0.000795818		Solyc03g083680.1	4.72346	0.00036971
Solyc02g087330.3	1.76037	2.22333e-21		Solyc03g083900.4	-1.17853	0.0106351
Solyc02g087350.3	2.82746	3.74244e-07		Solyc03g093340.4	-1.2866	3.48761e-06
Solyc02g087620.3	-1.15961	5.22649e-16		Solyc03g093560.1	1.13573	0.0032841
Solyc02g087740.3	1.95507	1.39567e-08		Solyc03g093890.3	4.01047	1.62293e-08
Solyc02g087810.3	1.9865	3.28131e-06		Solyc03g094120.3	5.27782	0.000233522
Solyc02g087990.5	3.51659	0.00265613		Solyc03g095500.3	-1.76225	0.00639671
Solyc02g088070.3	-1.06586	0.000793628		Solyc03g095730.4	1.14967	5.65232e-05
Solyc02g088090.1	3.26009	7.17685e-10		Solyc03g095770.3	1.65669	4.70713e-10
Solyc02g088100.3	-1.03667	0.0094297		Solyc03g095780.3	1.8956	1.69997e-08
Solyc02g088190.5	-1.0109	1.6841e-06		Solyc03g095970.3	-2.01659	0.00237177
Solyc02g088200.4	1.42044	1.72829e-07		Solyc03g095980.3	1.67646	4.10054e-07
Solyc02g088340.4	-1.35088	1.0588e-21		Solyc03g096050.3	1.54416	1.30998e-06
Solyc02g088610.4	-1.14127	5.19453e-09		Solyc03g096070.3	2.02287	3.35026e-05
Solyc02g088950.3	-5.05938	0.00576023		Solyc03g096190.2	2.98169	0.000314132
Solyc02g089110.3	1.1343	7.52919e-20		Solyc03g096360.5	1.33264	5.29896e-09
Solyc02g089150.5	-1.45841	0.00424291		Solyc03g096540.3	3.7276	1.7537e-09
Solyc02g089160.3	3.15982	1.13696e-32		Solyc03g096545.1	2.81609	3.68946e-19
Solyc02g089500.5	-1.50838	0.00261321		Solyc03g096660.2	4.53183	5.12254e-31
Solyc02g089510.3	-1.05082	3.11473e-07		Solyc03g096800.4	-1.56412	4.67815e-09
Solyc02g089550.3	-1.49486	2.76241e-07		Solyc03g097020.4	1.04291	2.58586e-06
Solyc02g089620.3	-1.09486	3.06786e-29		Solyc03g097320.3	-1.34197	3.97319e-05
Solyc02g089700.4	-3.22658	1.74005e-24		Solyc03g097840.3	2.08073	9.08687e-12
Solyc02g089730.1	2.43722	1.22804e-11		Solyc03g098175.1	2.72306	4.63687e-07
Solyc02g089900.1	1.1416	1.76718e-08		Solyc03g098340.4	-1.23938	0.00791358
Solyc02g089920.1	3.80297	0.000407902		Solyc03g098660.3	3.60081	4.54581e-08
Solyc02g089960.3	1.46633	0.00330615		Solyc03g098670.1	5.76294	0.000239654
Solyc02g090020.4	-1.16962	6.12586e-09		Solyc03g098730.1	2.33688	1.57425e-16
Solyc02g090100.1	-1.1266	4.38859e-07		Solyc03g098740.1	5.0678	4.28875e-15
Solyc02g090120.1	3.61757	3.96396e-09		Solyc03g098780.2	-1.33234	2.19739e-05
Solyc02g090260.3	-1.33857	5.2903e-23		Solyc03g098795.1	-4.07778	0.00216685
Solyc02g090430.3	-1.17429	6.07372e-14		Solyc03g110980.4	1.41303	0.000302299
Solyc02g090470.4	3.28343	0.00510013		Solyc03g111050.3	-1.05615	0.000431462
Solyc02g090480.4	-1.7655	0.000779427		Solyc03g111260.3	-1.00298	5.02961e-05
Solyc02g090490.3	2.69263	7.57976e-39		Solyc03g111510.3	4.41405	5.92088e-06
Solyc02g090580.3	-1.74643	6.76183e-23		Solyc03g111540.2	2.01441	1.44043e-05
Solyc02g090720.3	2.37162	0.00556365		Solyc03g111810.2	-1.14184	2.17366e-05
Solyc02g090820.3	2.68469	4.24946e-32		Solyc03g111815.1	1.06777	0.000174307
Solyc02g090890.4	-1.90631	4.52608e-21		Solyc03g112030.3	5.6699	1.32387e-15
Solyc02g090900.3	-1.09452	0.000531673		Solyc03g112040.1	6.34694	0.000145965
Solyc02g090940.4	4.83494	0.00635496		Solyc03g112330.3	1.04196	1.49837e-07
Solyc02g090970.1	1.77841	0.0114399		Solyc03g112340.1	1.26294	3.59875e-08
Solyc02g090980.1	1.52181	0.000839977		Solyc03g112540.4	-2.04278	0.00117372
Solyc02g090990.1	1.5932	0.000523371		Solyc03g112700.1	1.65606	8.05096e-07
Solyc02g091000.5	1.59493	0.00335913		Solyc03g113090.3	-1.19006	0.00728446
Solyc02g091100.3	1.64098	8.95105e-17		Solyc03g113130.3	4.98502	0.00165927
Solyc02g091197.1	1.33813	2.69925e-16		Solyc03g113420.4	1.55602	1.39986e-06
Solyc02g091210.1	1.76293	6.71441e-32		Solyc03g113430.3	1.04346	1.83488e-06
Solyc02g091380.1	2.08567	0.000325378		Solyc03g113480.1	2.2477	0.00085444
Solyc02g091520.3	2.01181	3.60036e-33		Solyc03g113580.1	2.73549	0.00114479
Solyc02g091560.3	-1.08691	6.07905e-13		Solyc03g113890.1	-1.3297	0.000311025
Solyc02g091700.3	1.75373	5.37869e-21		Solyc03g113940.4	2.30558	0.00718052
Solyc02g091880.4	1.13012	4.14542e-16		Solyc03g113960.4	1.23527	6.81521e-07
Solyc02g091920.3	-1.81819	2.29433e-05		Solyc03g114000.3	2.06528	2.47748e-07
Solyc02g092080.2	1.07996	0.00436263		Solyc03g114175.1	2.33966	3.85131e-25
Solyc02g092110.3	2.31145	1.14209e-07		Solyc03g114350.1	1.03658	0.00591478
Solyc02g092120.3	4.58066	4.01673e-08		Solyc03g114500.4	1.79954	1.53782e-11
Solyc02g092240.3	1.23109	0.010067		Solyc03g114520.3	1.52075	0.00203028
Solyc02g092300.1	1.40624	3.88668e-06		Solyc03g114530.5	1.00625	0.00182492
Solyc02g092310.4	-1.13735	2.21946e-12		Solyc03g114600.5	1.78466	5.32885e-07
Solyc02g092420.4	2.38228	7.67474e-32		Solyc03g114640.4	-1.18453	1.03879e-05
Solyc02g092820.4	-4.08964	0.0132349		Solyc03g114860.4	1.43667	6.13544e-09
Solyc02g092860.3	3.57739	9.23912e-31		Solyc03g114890.4	2.37401	1.18554e-19
Solyc02g092880.3	2.70845	0.000355671		Solyc03g114940.3	-2.23321	7.94538e-05
Solyc02g093040.4	-1.61146	4.63526e-08		Solyc03g115000.3	-1.104	8.23884e-06
Solyc02g093050.3	1.74281	1.44372e-42		Solyc03g115060.3	2.18865	1.90647e-26
Solyc02g093150.3	1.23178	1.80093e-06		Solyc03g115200.3	-1.37588	6.45109e-08
Solyc02g093230.4	2.65208	1.84001e-28		Solyc03g115220.5	2.71574	3.59698e-18
Solyc02g093250.3	3.59519	1.08521e-32		Solyc03g115230.3	-1.83211	0.00152587
Solyc02g093270.5	1.86261	1.22791e-14		Solyc03g115360.3	1.01175	6.23775e-08
Solyc02g093280.2	1.11708	2.18354e-05		Solyc03g115610.3	1.24717	1.05003e-07
Solyc02g093310.3	1.75803	5.26904e-05		Solyc03g115640.3	-1.29924	4.31552e-07
Solyc02g093360.3	1.11194	2.81462e-09		Solyc03g115660.3	-1.38901	0.00427871
Solyc02g093420.4	-1.89297	1.14683e-08		Solyc03g115850.3	1.70944	2.34656e-05
Solyc02g093460.4	-1.11151	4.16613e-09		Solyc03g115860.3	1.28778	0.000104182
Solyc02g093480.4	1.092	0.00369711		Solyc03g115870.3	1.4194	1.52955e-06
Solyc02g093525.1	-1.25605	0.00125613		Solyc03g115900.5	-1.97246	1.23301e-09
Solyc02g093600.3	1.92876	1.51787e-06		Solyc03g115930.3	2.45884	7.29961e-08
Solyc02g093610.3	1.99471	2.68443e-19		Solyc03g115980.1	-1.78304	7.29248e-15
Solyc02g093860.3	1.53925	8.61288e-20		Solyc03g116060.5	-1.19087	8.93664e-05
Solyc02g093930.4	-1.04319	0.000361119		Solyc03g116200.3	-4.8853	6.40422e-24
Solyc02g093950.3	2.29211	3.64819e-26		Solyc03g116480.1	1.27123	0.000175969
Solyc02g094030.3	1.47243	4.39582e-20		Solyc03g116630.3	1.88533	6.10677e-07
Solyc02g094160.1	1.23988	1.04179e-06		Solyc03g116690.3	2.78543	2.69936e-13
Solyc02g094180.3	4.36072	9.29652e-11		Solyc03g116700.5	3.1209	1.09173e-19
Solyc02g094270.2	5.20872	0.00362634		Solyc03g116870.3	-1.17723	2.64286e-06
Solyc02g094590.3	-1.69502	4.42282e-16		Solyc03g116890.3	1.53325	3.82699e-10
Solyc03g005030.3	-1.00041	7.44783e-07		Solyc03g116990.1	2.01475	0.00941141
Solyc03g005060.4	-1.69232	6.98181e-08		Solyc03g117040.3	-1.04326	4.31167e-07
Solyc03g005320.3	-1.99152	9.2715e-11		Solyc03g117080.4	1.09575	0.000818849
Solyc03g005460.4	1.79112	0.000966146		Solyc03g117800.4	-1.69807	0.00220536
Solyc03g005470.3	2.41453	1.55846e-35		Solyc03g117955.1	2.74516	1.30627e-06
Solyc03g005480.4	2.87821	0.013206		Solyc03g118005.1	1.91708	3.69507e-06
Solyc03g005500.1	5.47642	0.00058117		Solyc03g118160.4	-4.39432	0.00588643
Solyc03g005570.3	1.59819	6.364e-13		Solyc03g118420.4	-1.20234	2.42181e-07
Solyc03g005700.1	1.66544	1.52983e-11		Solyc03g118430.3	-1.16204	6.68577e-06
Solyc03g005740.3	1.06667	5.47499e-07		Solyc03g118510.3	-1.77304	1.23245e-06
Solyc03g005760.1	-2.0251	0.000783493		Solyc03g118710.3	1.18392	1.56294e-05
Solyc03g005770.4	-1.4593	1.2458e-07		Solyc03g118720.3	1.41246	6.07834e-08
Solyc03g005780.3	-3.5295	1.35946e-91		Solyc03g119150.5	-1.2811	1.08462e-06
Solyc03g005930.3	1.14377	1.45059e-05		Solyc03g119240.3	1.75437	6.49061e-07
Solyc03g005960.3	-1.92539	1.49362e-12		Solyc03g119250.5	2.30672	1.78075e-12
Solyc03g005980.3	2.63816	3.75084e-22		Solyc03g119390.5	-1.37505	0.00896948
Solyc03g006080.4	1.25889	2.54663e-08		Solyc03g119530.3	1.16549	1.84485e-06
Solyc03g006230.1	5.81515	2.45165e-05		Solyc03g119690.3	-1.06884	1.31029e-06
Solyc03g006240.3	1.28342	0.00953843		Solyc03g119810.1	1.11643	0.00471865
Solyc03g006250.2	1.47005	1.62787e-13		Solyc03g119860.3	-1.00806	4.89691e-06
Solyc03g006310.4	1.07239	3.75484e-08		Solyc03g119910.5	-2.77492	0.0102161
Solyc03g006400.3	1.24295	4.54251e-10		Solyc03g119930.1	-1.19874	4.42332e-05
Solyc03g006410.3	-1.08676	0.00078811		Solyc03g120110.3	1.33639	0.0106895
Solyc03g006610.3	1.34441	8.55622e-05		Solyc03g120230.3	-1.00623	0.000457234
Solyc03g006620.3	2.06527	1.24205e-10		Solyc03g120790.1	-1.74675	3.61808e-07
Solyc03g006690.1	1.53251	0.000253404		Solyc03g121180.4	-1.79127	2.95556e-20
Solyc03g006700.3	2.63648	2.64073e-30		Solyc03g121190.4	5.12238	6.2975e-09
Solyc03g006730.3	2.20368	1.71129e-07		Solyc03g121240.1	2.19678	1.16978e-10
Solyc03g006840.5	-1.95262	9.25643e-05		Solyc03g121330.3	1.05457	4.71787e-07
Solyc03g006880.3	-1.97756	0.0118484		Solyc03g121900.1	1.41034	0.000368567
Solyc03g007030.3	-1.43513	4.9562e-06		Solyc03g122140.3	1.2379	0.000138789
Solyc03g007150.3	1.79298	6.54001e-05		Solyc03g122350.3	2.21126	6.39712e-15
Solyc03g007290.4	3.53322	5.52457e-08		Solyc03g123390.4	-1.34197	5.80711e-08
Solyc03g007330.3	-1.03512	9.70675e-13		Solyc03g123410.1	-1.67773	2.90015e-10
Solyc03g007370.3	-1.07434	0.00012476		Solyc03g123560.3	1.02917	4.83889e-05
Solyc03g007380.2	4.486	1.29677e-09		Solyc03g123680.1	2.91431	3.14557e-13
Solyc03g007470.4	1.37128	3.04954e-12		Solyc03g123740.4	-1.19314	1.50726e-07
Solyc03g007810.3	-1.02543	5.87483e-10		Solyc03g150155.1	1.04633	0.000471797
Solyc03g007820.3	-1.02761	6.06749e-07		Solyc03g160470.1	2.1333	2.22853e-06
Solyc03g007860.1	-1.1903	3.99745e-07		Solyc04g005040.1	1.72382	1.42045e-06
Solyc03g008013.1	1.4454	0.0166556		Solyc04g005050.1	1.47714	4.10867e-06
Solyc03g013130.1	-1.78346	0.00161566		Solyc04g005070.3	-1.50603	0.00337616
Solyc03g013160.5	-1.06361	6.46204e-05		Solyc04g005160.3	1.56172	1.21153e-08
Solyc03g013240.5	-1.32601	4.92584e-14		Solyc04g005250.4	-1.25148	0.000624918
Solyc03g013304.2	-1.49938	0.000849627		Solyc04g005380.3	-2.06167	0.000217464
Solyc03g019690.1	7.3354	3.85769e-17		Solyc04g005610.3	1.49214	6.08127e-06
Solyc03g019820.3	-2.10399	0.000141319		Solyc04g005670.3	1.21793	3.77058e-06
Solyc03g019890.3	-1.01869	3.02503e-07		Solyc04g006940.5	1.37907	0.00427637
Solyc03g020010.1	2.56805	1.61852e-26		Solyc04g007010.3	1.54912	0.000127657
Solyc03g020050.3	4.35285	0.00175166		Solyc04g007090.1	-2.57119	0.00213496
Solyc03g025340.1	1.05366	4.36701e-23		Solyc04g007130.1	1.28902	1.69864e-07
Solyc03g025350.3	1.89657	4.64302e-08		Solyc04g007200.4	1.09527	1.21585e-08
Solyc03g025380.3	1.4586	6.29999e-09		Solyc04g007300.4	1.01189	0.0123647
Solyc03g025430.1	-1.768	4.72991e-06		Solyc04g007330.4	1.61304	1.16128e-06
Solyc03g025670.3	1.53893	3.47129e-06		Solyc04g007380.3	4.56542	8.94253e-20
Solyc03g025680.3	1.69317	0.014539		Solyc04g007460.5	-1.08393	1.16114e-06
Solyc03g025720.3	2.39087	1.24237e-29		Solyc04g007820.3	1.14675	0.0113869
Solyc03g025760.4	-2.40403	7.91044e-10		Solyc04g008090.5	2.28588	7.28405e-07
Solyc03g025830.5	-1.70172	2.64165e-12		Solyc04g008370.4	-2.05012	2.98424e-06
Solyc03g026070.4	-1.59384	3.78965e-09		Solyc04g008810.3	1.93137	1.82371e-12
Solyc03g026120.3	-1.94818	1.25165e-07		Solyc04g009305.2	1.58587	0.000267249
Solyc03g026210.4	-1.03672	4.56114e-09		Solyc04g009820.3	-1.78152	0.00261603
Solyc03g026360.1	2.40432	0.00137303		Solyc04g009980.4	1.58646	8.1682e-05
Solyc03g026370.1	6.79898	8.55685e-08		Solyc04g010240.3	1.14589	6.33348e-06
Solyc03g031840.4	-1.1108	3.19535e-10		Solyc04g011350.3	1.42557	3.07279e-10
Solyc03g033295.1	-4.88494	0.0057333		Solyc04g011390.1	1.07455	0.000326038
Solyc03g033350.3	4.62868	0.0137665		Solyc04g011480.3	2.21049	4.75845e-05
Solyc03g033410.4	1.86513	0.000525636		Solyc04g011490.4	6.76137	3.33281e-06
Solyc03g033510.3	-1.4035	3.90466e-09		Solyc04g011530.3	1.08668	1.05613e-07
Solyc03g033610.1	-1.01436	0.011936		Solyc04g011540.4	1.51037	4.93216e-06
Solyc03g033770.1	2.69843	0.00234585		Solyc04g011610.3	-1.97107	0.0107698
Solyc03g033790.4	4.98544	1.11488e-05		Solyc04g011750.3	2.57335	1.12195e-20
Solyc03g033795.1	3.48845	2.87558e-15		Solyc04g011770.2	1.11429	0.00249942
Solyc03g034010.3	-1.31623	0.000236881		Solyc04g012050.3	1.49032	0.010192
Solyc03g034070.1	-2.62903	0.00361765		Solyc04g014530.1	1.78752	3.16759e-10
Solyc03g034320.3	-1.99696	0.010131		Solyc04g014650.4	1.59585	0.000172457
Solyc03g034392.1	1.76299	3.46677e-05		Solyc04g014883.2	1.11164	0.00242688
Solyc03g043700.3	3.62102	3.65626e-17		Solyc04g015010.4	3.15517	0.000816928
Solyc03g043880.3	3.70768	2.88866e-21		Solyc04g015590.4	1.3087	2.92864e-05
Solyc03g044090.4	-1.37897	5.06062e-09		Solyc04g015750.3	-1.28829	8.37916e-05
Solyc03g044300.3	2.04438	3.05852e-11		Solyc04g015960.3	1.8488	7.79803e-05
Solyc03g044330.1	-1.07509	5.6427e-12		Solyc04g016000.3	6.35442	1.89214e-10
Solyc03g044480.3	-1.46246	2.60854e-13		Solyc04g016180.3	1.37883	1.38786e-10
Solyc03g044630.2	-1.35409	7.00831e-07		Solyc04g016210.4	-1.23613	0.007708
Solyc03g044720.2	-4.57128	0.00656686		Solyc04g016220.5	-1.81727	7.33112e-16
Solyc03g044830.5	1.70527	4.53002e-07		Solyc04g016380.3	1.05147	5.75776e-07
Solyc03g044860.1	5.13562	0.00467961		Solyc04g016490.4	-1.0593	0.00705594
Solyc03g044990.1	4.36974	2.31673e-06		Solyc04g017610.2	-2.90734	0.000927314
Solyc03g045070.1	-1.15077	4.05784e-10		Solyc04g024780.1	2.87141	3.7079e-05
Solyc03g046492.1	1.64161	1.97815e-07		Solyc04g025210.5	1.19048	7.39087e-06
Solyc03g058190.3	-1.02625	1.6147e-11		Solyc04g025530.3	3.08429	1.43669e-16
Solyc03g059260.4	1.7944	2.04453e-13		Solyc04g025650.3	1.22333	1.17812e-05
Solyc03g062660.5	-2.00271	3.61267e-05		Solyc04g026315.2	-1.05307	0.00234745
Solyc03g062710.5	-1.19225	3.87133e-09		Solyc04g040090.4	1.39905	0.00823447
Solyc03g062720.3	-1.46647	9.405e-08		Solyc04g040130.1	4.11473	1.98166e-33
Solyc03g063370.3	-1.33146	3.21123e-05		Solyc04g040180.3	2.35406	4.52326e-11
Solyc03g063560.3	-1.45156	7.37567e-12		Solyc04g045620.3	1.00454	7.32629e-06
Solyc03g063600.4	1.13959	1.01353e-16		Solyc04g047885.1	-1.07431	0.000244702
Solyc03g065200.4	-2.56926	0.000864181		Solyc04g049340.3	-1.58675	1.55075e-05
Solyc03g070380.3	1.04123	0.00499343		Solyc04g049670.4	-1.10493	5.66357e-11
Solyc03g071570.3	-1.29778	7.93049e-05		Solyc04g050407.1	1.25928	0.0118385
Solyc03g071690.4	-1.15021	7.48412e-06		Solyc04g050540.4	-1.06564	0.000230575
Solyc03g078370.1	1.67097	0.00197974		Solyc04g050730.3	-1.75346	4.42545e-09
Solyc03g078490.5	2.94205	6.06096e-08		Solyc04g050950.3	1.70043	0.00376237
Solyc03g078630.3	1.00435	3.21559e-07		Solyc04g051800.3	-1.06512	2.45209e-05
Solyc03g078690.4	2.40666	0.00582654		Solyc04g054190.3	-1.08591	0.000277978
Solyc03g079880.4	-1.29775	0.00625305		Solyc04g054258.1	4.80244	2.14588e-05
Solyc03g079930.3	1.09782	3.92883e-09		Solyc04g054480.3	-1.33436	1.43774e-06
Solyc03g080010.3	-1.66207	3.45586e-20		Solyc04g054690.3	2.54473	2.49378e-22
Solyc03g080100.4	-1.57525	2.08967e-06		Solyc04g054740.3	-1.71901	7.17553e-07
Solyc03g080190.3	1.12469	1.04159e-05		Solyc04g054820.3	1.0023	2.40679e-06
Solyc03g081240.3	-1.27128	2.23688e-10		Solyc04g054950.3	2.29838	2.76947e-16
Solyc03g081260.4	-1.17693	3.30928e-09		Solyc04g055230.2	-1.75384	4.52865e-07
Solyc03g082375.1	2.06615	0.0118712		Solyc04g056340.4	1.19729	2.55662e-08
Solyc03g082450.3	1.49616	0.00184861		Solyc04g056425.2	1.01933	0.00454366
Solyc03g082560.3	-1.00409	1.15237e-12		Solyc04g056530.2	1.15428	5.33705e-06
Solyc03g082690.3	1.17622	1.92327e-10		Solyc04g057890.3	1.18094	3.49981e-11
Solyc03g082860.3	1.80745	0.0172477		Solyc04g058170.1	2.27287	0.000103797
Solyc03g083130.3	-1.27313	1.05278e-05		Solyc04g064590.3	1.04236	6.9635e-09
Solyc03g083140.3	2.4221	1.75453e-33		Solyc04g064610.3	1.2921	0.000219807
Solyc03g083420.4	-1.35618	1.96189e-18		Solyc04g064720.3	-1.02778	0.000179937
Solyc03g083460.3	1.28412	3.26771e-14		Solyc04g064870.3	1.41149	4.64344e-09
Solyc03g083680.1	3.02108	0.010151		Solyc04g064880.4	5.65859	1.04873e-54
Solyc03g083900.4	-1.49245	0.0006983		Solyc04g071340.5	-1.48814	9.47681e-07
Solyc03g093140.3	1.24572	4.09935e-08		Solyc04g071590.3	6.95451	1.25248e-06
Solyc03g093340.4	-1.25821	3.04877e-08		Solyc04g071600.3	10.451	2.9028e-11
Solyc03g093450.3	-1.02102	0.00015766		Solyc04g071650.4	-1.45393	1.89882e-10
Solyc03g093560.1	2.03678	3.16548e-06		Solyc04g071800.3	-2.13499	1.74142e-11
Solyc03g093800.1	-1.59747	8.47665e-05		Solyc04g071960.3	-1.04682	4.01688e-05
Solyc03g093890.3	2.7935	3.16524e-07		Solyc04g071990.3	-1.12709	2.43134e-07
Solyc03g094120.3	4.98838	0.000830288		Solyc04g072000.5	2.21438	9.92196e-13
Solyc03g095310.3	1.51951	3.81026e-10		Solyc04g072070.4	2.86926	1.43859e-10
Solyc03g095730.4	1.34269	3.96542e-16		Solyc04g072160.3	1.46462	0.00121526
Solyc03g095770.3	1.22678	2.93409e-06		Solyc04g072280.3	4.31377	0.00744427
Solyc03g095780.3	1.81126	1.32642e-13		Solyc04g072660.4	1.58071	1.96581e-16
Solyc03g095810.3	-1.75398	0.00447032		Solyc04g072800.4	2.49916	9.79004e-11
Solyc03g095980.3	1.7574	0.000191041		Solyc04g072850.5	-1.44047	3.60549e-05
Solyc03g096070.3	2.02053	1.94068e-06		Solyc04g074000.3	1.63998	2.84568e-07
Solyc03g096190.2	4.11645	1.7192e-05		Solyc04g074030.3	1.06261	0.00466451
Solyc03g096540.3	3.79096	4.45423e-82		Solyc04g074100.3	1.04018	0.000407037
Solyc03g096545.1	2.77703	1.73102e-52		Solyc04g074310.4	-1.46888	0.00500677
Solyc03g096660.2	5.26123	2.45014e-95		Solyc04g074400.1	1.47044	1.56349e-06
Solyc03g096760.1	5.53373	0.000448706		Solyc04g074450.1	-1.48088	0.000111715
Solyc03g096800.4	-1.56872	7.18759e-27		Solyc04g074470.1	1.12981	0.000115344
Solyc03g096830.4	-1.20466	9.16614e-07		Solyc04g074680.1	4.334	1.37628e-05
Solyc03g097020.4	1.22196	4.07399e-09		Solyc04g074710.3	1.96934	7.0315e-07
Solyc03g097030.3	1.21277	8.01202e-06		Solyc04g074730.1	-1.87935	2.31535e-05
Solyc03g097320.3	-1.26289	2.09032e-05		Solyc04g074770.2	1.25094	8.57182e-07
Solyc03g097380.4	-1.41317	1.80873e-11		Solyc04g074860.4	-1.01444	0.00133353
Solyc03g097570.3	4.43663	0.000613509		Solyc04g074900.3	1.04679	0.00726453
Solyc03g097840.3	2.63953	2.24046e-21		Solyc04g074910.3	1.50842	3.22306e-09
Solyc03g098010.3	1.68446	0.00370134		Solyc04g074950.3	1.44298	0.000160522
Solyc03g098100.4	3.34796	0.00778837		Solyc04g075000.1	1.23048	0.000223653
Solyc03g098200.4	1.02155	6.67591e-05		Solyc04g076030.3	-1.22189	0.000763879
Solyc03g098240.3	-1.1431	2.44182e-17		Solyc04g076050.4	1.0041	1.15165e-05
Solyc03g098380.2	1.67167	3.64869e-06		Solyc04g076310.4	1.15468	0.0087569
Solyc03g098450.3	1.35826	0.015524		Solyc04g076550.3	-1.26271	0.0124953
Solyc03g098660.3	3.64246	1.24137e-109		Solyc04g076860.3	-1.59523	1.01229e-05
Solyc03g098670.1	5.52045	0.000639574		Solyc04g077110.3	1.22926	0.00821189
Solyc03g098730.1	1.64903	2.11091e-30		Solyc04g077180.3	2.52319	0.000727276
Solyc03g098740.1	5.26054	6.17068e-07		Solyc04g077230.1	1.52585	0.00205282
Solyc03g098780.2	-2.37184	4.89101e-07		Solyc04g077270.4	1.33548	2.34761e-10
Solyc03g098790.3	-4.1585	0.00355229		Solyc04g077310.4	1.3484	7.05841e-09
Solyc03g098795.1	-5.03562	1.26984e-06		Solyc04g077360.3	1.68646	0.0119365
Solyc03g110920.2	1.81442	0.00234748		Solyc04g077370.2	-1.19877	0.000859649
Solyc03g110930.3	1.95363	3.84987e-05		Solyc04g077440.4	-1.3057	1.06186e-12
Solyc03g110980.4	1.30996	0.00555561		Solyc04g077620.1	1.23228	0.0017661
Solyc03g111050.3	-1.32095	2.89804e-14		Solyc04g077650.3	1.73231	0.00720191
Solyc03g111110.1	-1.06052	7.78249e-08		Solyc04g077810.1	3.217	1.62573e-10
Solyc03g111260.3	-1.3402	2.39644e-15		Solyc04g077980.1	1.0859	3.90685e-05
Solyc03g111510.3	5.5548	1.49756e-06		Solyc04g078010.5	7.48736	2.08154e-07
Solyc03g111540.2	2.18424	2.53479e-08		Solyc04g078340.3	4.26331	0.0027658
Solyc03g111720.3	1.25792	6.08511e-23		Solyc04g078410.4	2.72329	9.97197e-25
Solyc03g111940.2	-1.06439	0.000401509		Solyc04g078520.3	-1.29802	7.47887e-06
Solyc03g111970.4	-1.112	2.27716e-10		Solyc04g078540.5	-1.09307	2.04294e-05
Solyc03g112030.3	8.22524	2.4368e-26		Solyc04g078630.3	1.39777	7.32363e-07
Solyc03g112040.1	7.31011	4.6118e-09		Solyc04g078660.3	1.90384	2.98101e-06
Solyc03g112230.4	-1.04484	8.97062e-16		Solyc04g078790.3	3.63284	1.21832e-11
Solyc03g112340.1	1.68717	1.00934e-13		Solyc04g078800.3	1.77751	6.81948e-09
Solyc03g112425.1	-1.10709	0.000444527		Solyc04g079050.3	-1.60308	0.0108136
Solyc03g112590.4	2.83258	0.0149623		Solyc04g079210.3	-1.21476	0.00931155
Solyc03g112700.1	2.1431	1.39915e-13		Solyc04g079240.3	7.69268	2.40827e-19
Solyc03g112870.3	1.43131	3.93889e-32		Solyc04g079250.3	6.14749	3.88338e-15
Solyc03g113060.3	-1.54019	1.39767e-15		Solyc04g079300.3	1.18705	5.86003e-14
Solyc03g113130.3	3.07534	0.0168382		Solyc04g079350.1	1.32674	1.36343e-05
Solyc03g113390.3	1.06079	2.80388e-09		Solyc04g079380.1	1.06442	1.91869e-06
Solyc03g113420.4	1.7002	1.42315e-19		Solyc04g080520.1	-2.3272	0.000351193
Solyc03g113430.3	1.14537	6.2805e-15		Solyc04g080750.5	2.5555	0.000857669
Solyc03g113480.1	1.85241	0.00218293		Solyc04g080770.3	-1.20041	1.15237e-06
Solyc03g113540.3	2.03214	0.00126479		Solyc04g080820.2	2.48328	8.54695e-10
Solyc03g113580.1	2.66895	0.000386837		Solyc04g081300.4	-1.24886	1.04284e-05
Solyc03g113630.3	-1.01052	8.67902e-10		Solyc04g081490.3	-1.02438	8.7384e-11
Solyc03g113680.4	-1.02792	0.000414928		Solyc04g081810.5	-1.52627	0.00378427
Solyc03g113890.1	-2.02847	8.77542e-07		Solyc04g081960.1	2.23365	0.000414854
Solyc03g113980.3	1.18101	7.74659e-05		Solyc04g082590.3	1.07282	0.00812676
Solyc03g114000.3	2.45153	2.99137e-24		Solyc04g082830.3	1.02821	0.00871816
Solyc03g114030.3	-1.19889	5.27535e-10		Solyc04g083140.2	3.96407	1.54589e-13
Solyc03g114175.1	2.65968	1.44369e-29		Solyc04g083160.2	1.88278	2.17612e-07
Solyc03g114230.2	2.83811	0.0032197		Solyc04g150111.1	1.44614	0.0120606
Solyc03g114300.5	1.18775	1.97299e-12		Solyc04g150113.2	1.12682	5.02327e-08
Solyc03g114350.1	1.35091	0.000727		Solyc04g150158.1	1.46022	6.26493e-13
Solyc03g114500.4	2.5458	1.44917e-30		Solyc04g150159.1	1.44336	8.60221e-11
Solyc03g114520.3	1.52049	0.00941876		Solyc04g160370.1	-2.25027	0.00418554
Solyc03g114600.5	2.40805	3.20833e-18		Solyc05g005150.1	1.58101	1.25081e-07
Solyc03g114640.4	-1.12817	4.11822e-10		Solyc05g005160.3	1.55548	1.23437e-07
Solyc03g114690.4	1.12005	0.0153519		Solyc05g005570.3	2.02813	1.79196e-12
Solyc03g114710.4	1.02203	0.00842624		Solyc05g005690.1	1.21328	1.70473e-05
Solyc03g114860.4	1.92515	3.57493e-15		Solyc05g005865.1	1.0933	0.000735035
Solyc03g114890.4	2.63478	2.22268e-16		Solyc05g005950.3	-1.32795	8.94983e-08
Solyc03g114940.3	-1.43693	0.0037818		Solyc05g006215.1	1.13551	4.37244e-06
Solyc03g115000.3	-1.19093	1.6924e-09		Solyc05g006750.3	-1.89217	0.000261174
Solyc03g115060.3	2.22744	4.44936e-18		Solyc05g007110.2	1.80784	0.0103742
Solyc03g115220.5	3.16866	8.22524e-66		Solyc05g007130.5	-1.22169	4.60478e-05
Solyc03g115230.3	-1.31858	0.00116468		Solyc05g007640.3	1.37449	0.000251349
Solyc03g115400.2	-2.10066	0.00945468		Solyc05g007770.3	1.59011	2.42265e-08
Solyc03g115460.3	1.00554	1.10958e-08		Solyc05g007890.5	-1.5751	9.6638e-07
Solyc03g115610.3	1.79135	8.77642e-15		Solyc05g008210.4	1.5415	1.1857e-05
Solyc03g115640.3	-2.22902	6.90923e-18		Solyc05g008220.5	3.0887	6.32784e-13
Solyc03g115860.3	1.39706	7.20002e-28		Solyc05g008310.5	1.52263	6.16591e-05
Solyc03g115900.5	-2.17515	6.42474e-12		Solyc05g008480.4	1.91376	0.000334965
Solyc03g115920.3	1.4267	9.95949e-08		Solyc05g008620.4	1.78885	0.00616511
Solyc03g115930.3	2.39577	0.00266294		Solyc05g008820.4	1.65975	2.40639e-08
Solyc03g115980.1	-1.53996	5.77608e-11		Solyc05g008950.4	-1.18413	3.98368e-07
Solyc03g116160.1	-1.02426	8.15303e-08		Solyc05g008960.3	-1.42074	0.00969225
Solyc03g116200.3	-4.76477	0.0111033		Solyc05g009090.3	3.3265	0.00120989
Solyc03g116480.1	1.35737	3.08051e-08		Solyc05g009120.3	3.6126	4.48224e-25
Solyc03g116510.1	2.06752	0.000408849		Solyc05g009520.2	2.86515	3.72489e-12
Solyc03g116630.3	2.09254	9.79879e-23		Solyc05g009610.1	2.19337	4.19224e-07
Solyc03g116690.3	3.37049	1.04512e-16		Solyc05g009660.4	1.71756	9.5496e-09
Solyc03g116700.5	3.44234	2.3916e-47		Solyc05g009820.5	-1.21553	6.84255e-14
Solyc03g116710.3	1.18552	6.9302e-08		Solyc05g010000.1	4.5743	0.00355052
Solyc03g116730.5	-1.23799	6.47818e-05		Solyc05g010180.4	-1.15304	0.000356038
Solyc03g116870.3	-1.16153	1.44084e-09		Solyc05g010240.4	-1.01145	0.000385786
Solyc03g116890.3	1.9972	1.37805e-20		Solyc05g010685.1	-1.03907	0.00033056
Solyc03g116990.1	1.67846	0.00842955		Solyc05g010710.3	-1.84054	0.000600567
Solyc03g117040.3	-1.02562	5.59516e-16		Solyc05g010720.4	1.48226	2.84783e-05
Solyc03g117080.4	1.0734	0.000409544		Solyc05g010800.3	1.64017	0.00284984
Solyc03g117280.4	-1.23129	1.15606e-07		Solyc05g011840.3	-4.76396	0.0103263
Solyc03g117790.2	-1.60051	3.9638e-06		Solyc05g011970.3	1.12296	8.15559e-07
Solyc03g117850.5	-1.28951	1.6155e-14		Solyc05g012010.3	1.08138	3.10297e-08
Solyc03g117860.3	-1.14167	0.0053172		Solyc05g012080.3	1.25288	5.70338e-06
Solyc03g117955.1	4.12191	3.52299e-14		Solyc05g012140.3	-1.04201	1.41684e-06
Solyc03g118000.1	1.97563	1.9108e-05		Solyc05g012180.3	3.03448	7.18009e-06
Solyc03g118005.1	1.9567	3.65618e-10		Solyc05g012230.4	2.04001	1.21192e-05
Solyc03g118120.3	-1.07466	1.5818e-08		Solyc05g012580.1	-1.03827	0.00379029
Solyc03g118130.3	-1.22162	7.0312e-08		Solyc05g012660.3	8.48234	2.80183e-10
Solyc03g118260.3	-1.07211	7.97443e-06		Solyc05g012740.2	1.15698	0.00483395
Solyc03g118310.4	-2.21537	0.000126137		Solyc05g013010.3	1.94843	8.68476e-12
Solyc03g118330.3	-2.3797	8.52645e-07		Solyc05g013170.2	1.36605	1.46601e-08
Solyc03g118370.3	-1.05761	7.08486e-05		Solyc05g013320.1	-2.39854	0.000104267
Solyc03g118420.4	-1.10651	3.22955e-13		Solyc05g013380.3	-1.05579	5.58947e-05
Solyc03g118430.3	-1.10659	4.36853e-13		Solyc05g013480.4	-1.36816	2.63927e-13
Solyc03g118510.3	-1.25055	0.000837986		Solyc05g013530.4	-1.31521	2.16408e-09
Solyc03g118720.3	1.00188	1.37749e-07		Solyc05g013560.3	-1.07903	5.04743e-06
Solyc03g118810.1	1.20442	4.20854e-06		Solyc05g013710.3	2.01769	9.24206e-07
Solyc03g119150.5	-1.81245	0.000123276		Solyc05g013850.2	-1.13769	3.46912e-05
Solyc03g119240.3	1.66086	2.71559e-08		Solyc05g014000.5	-1.20067	0.00013537
Solyc03g119250.5	2.77814	4.46503e-21		Solyc05g014150.5	1.37464	7.21783e-11
Solyc03g119370.2	4.98189	0.00810201		Solyc05g014260.3	-1.41082	4.21139e-13
Solyc03g119690.3	-1.17549	4.69296e-22		Solyc05g014270.4	-2.80375	0.00720705
Solyc03g119930.1	-1.42366	1.36966e-08		Solyc05g014280.4	3.01771	0.00321945
Solyc03g119960.3	-1.47784	2.19292e-08		Solyc05g014790.3	-1.16727	5.00752e-09
Solyc03g120110.3	2.37973	9.99352e-08		Solyc05g015310.3	-1.00268	2.95705e-05
Solyc03g120120.3	-1.56018	1.48636e-11		Solyc05g015330.1	4.84628	0.00124459
Solyc03g120230.3	-1.37147	2.09391e-09		Solyc05g015780.1	1.41745	3.47639e-06
Solyc03g120260.4	1.94117	1.41234e-05		Solyc05g015840.3	1.13254	6.28946e-06
Solyc03g120420.3	1.07202	0.000300612		Solyc05g015850.5	5.91152	1.75874e-29
Solyc03g120560.3	-1.07255	1.03311e-05		Solyc05g016310.1	1.97309	0.000628762
Solyc03g120585.1	1.39812	0.00404119		Solyc05g016690.3	5.08464	4.60285e-18
Solyc03g120790.1	-3.13031	4.86709e-12		Solyc05g018050.1	1.56678	0.00543974
Solyc03g120900.3	1.18393	0.000231031		Solyc05g018170.1	2.68967	0.00913424
Solyc03g120920.1	-5.52817	0.000520482		Solyc05g021090.4	2.00506	2.97169e-05
Solyc03g121180.4	-1.97223	1.41637e-30		Solyc05g024160.3	-1.19961	0.00142877
Solyc03g121190.4	4.01588	1.39566e-08		Solyc05g024260.3	3.46177	2.01978e-19
Solyc03g121240.1	1.84333	4.48976e-11		Solyc05g025680.3	4.9833	0.000934913
Solyc03g121400.1	1.58896	5.28642e-06		Solyc05g025985.1	3.20513	1.27073e-09
Solyc03g121540.3	-1.2111	7.4944e-14		Solyc05g026490.3	-1.25799	5.19237e-05
Solyc03g121870.3	-1.366	0.000150837		Solyc05g026600.3	1.61264	0.00625182
Solyc03g122340.3	2.12286	1.68696e-10		Solyc05g039950.2	3.929	7.9725e-07
Solyc03g122350.3	3.1953	2.59812e-19		Solyc05g041540.4	2.21255	9.56825e-15
Solyc03g123390.4	-1.386	8.06957e-07		Solyc05g043410.1	1.07291	0.000933283
Solyc03g123410.1	-2.32018	3.12274e-05		Solyc05g044480.3	-1.12632	1.17158e-05
Solyc03g123490.1	-1.1148	2.34368e-09		Solyc05g046140.3	1.44462	5.59447e-05
Solyc03g123680.1	3.12135	1.96573e-28		Solyc05g046200.3	2.11101	0.000358472
Solyc03g123740.4	-1.02602	3.11029e-11		Solyc05g046340.2	6.20712	3.25561e-13
Solyc03g123750.3	-1.03542	0.000141271		Solyc05g047600.5	-1.55106	2.64096e-05
Solyc03g123930.1	5.11156	2.34261e-05		Solyc05g050130.5	1.47165	2.03354e-06
Solyc03g160470.1	2.12076	7.4962e-12		Solyc05g050350.2	3.65208	1.35951e-33
Solyc04g005040.1	2.51355	2.32459e-15		Solyc05g051180.3	1.93742	0.000138018
Solyc04g005050.1	2.13994	5.80539e-24		Solyc05g051210.3	2.056	0.0119914
Solyc04g005100.3	1.29951	1.46989e-06		Solyc05g051240.1	-1.15283	0.00201858
Solyc04g005160.3	2.48076	6.68507e-26		Solyc05g051450.2	-1.18521	0.000923989
Solyc04g005180.5	-1.25977	2.47264e-11		Solyc05g051530.5	1.81721	1.34509e-18
Solyc04g005190.2	-6.80949	1.43398e-06		Solyc05g051570.3	1.68457	8.6214e-08
Solyc04g005200.4	-1.04852	7.29036e-06		Solyc05g051583.1	2.25062	0.00946489
Solyc04g005250.4	-1.66385	5.0846e-05		Solyc05g052210.3	1.33308	3.0714e-06
Solyc04g005380.3	-2.61766	4.66059e-06		Solyc05g052280.3	6.11747	9.23735e-12
Solyc04g005560.3	-2.52117	0.00303202		Solyc05g052420.3	5.07371	8.49093e-05
Solyc04g005610.3	1.23927	4.67467e-06		Solyc05g052650.3	1.67225	6.63922e-06
Solyc04g005670.3	1.17933	1.0307e-11		Solyc05g052660.1	1.63837	0.000333902
Solyc04g006930.3	4.71816	0.00200882		Solyc05g052680.1	1.61668	5.18241e-10
Solyc04g007075.2	-1.47313	0.00509317		Solyc05g052750.3	1.42732	5.22907e-09
Solyc04g007090.1	-5.05479	4.67253e-05		Solyc05g052870.5	5.55857	0.000128428
Solyc04g007380.3	3.36752	6.65293e-13		Solyc05g053600.3	1.41109	5.12868e-11
Solyc04g007420.4	-1.05941	5.6262e-07		Solyc05g053610.2	2.18777	4.35298e-20
Solyc04g007510.4	-1.23811	1.92116e-10		Solyc05g053670.3	1.1911	5.71827e-10
Solyc04g007580.1	2.44678	1.02613e-05		Solyc05g053930.4	1.08604	4.84119e-15
Solyc04g007980.3	1.71446	7.72187e-14		Solyc05g053960.3	5.59332	1.64744e-11
Solyc04g008090.5	1.65823	0.00173588		Solyc05g054050.4	5.63045	4.8701e-05
Solyc04g008310.3	1.06616	1.41534e-10		Solyc05g054315.1	1.36699	5.90412e-07
Solyc04g008370.4	-2.07139	6.50889e-07		Solyc05g054350.3	-1.01495	9.53871e-08
Solyc04g008720.4	-1.54874	1.75134e-06		Solyc05g054380.2	7.76308	4.18946e-09
Solyc04g008810.3	1.11426	7.11257e-09		Solyc05g054620.4	-1.03508	1.56672e-07
Solyc04g008820.4	1.5123	0.000284471		Solyc05g054650.1	7.6411	4.03408e-09
Solyc04g009020.4	-1.10773	1.18541e-08		Solyc05g054750.3	3.81492	8.70935e-47
Solyc04g009030.3	-1.08778	4.33962e-08		Solyc05g054770.3	1.35867	6.7365e-08
Solyc04g009130.5	-1.54599	8.02576e-06		Solyc05g054810.5	1.28218	1.06289e-10
Solyc04g009305.2	1.62925	1.41225e-07		Solyc05g054820.1	4.10979	4.90551e-05
Solyc04g009420.3	-1.07606	0.000104864		Solyc05g055010.4	1.54027	5.11554e-07
Solyc04g009790.4	-1.09225	6.31765e-12		Solyc05g055250.2	1.53097	2.89364e-09
Solyc04g011350.3	2.05484	1.62619e-20		Solyc05g055260.5	1.39648	2.81306e-07
Solyc04g011390.1	1.23964	9.70241e-08		Solyc05g056050.3	-2.16916	8.06712e-14
Solyc04g011480.3	3.06503	2.72569e-08		Solyc05g056080.4	-1.78694	2.19365e-13
Solyc04g011490.4	7.15984	1.58535e-07		Solyc05g056090.3	1.06732	6.10847e-05
Solyc04g011540.4	1.64437	1.07806e-15		Solyc05g056120.3	-1.13285	0.0115007
Solyc04g011750.3	2.02668	1.50505e-14		Solyc05g056170.3	2.55591	3.15264e-09
Solyc04g011770.2	1.32393	9.25824e-06		Solyc05g056220.3	-1.10434	4.58781e-06
Solyc04g012050.3	2.21896	0.000732886		Solyc05g056380.3	1.04354	3.51236e-05
Solyc04g014270.3	1.11557	2.38175e-14		Solyc05g056390.2	1.44231	5.7454e-07
Solyc04g014400.4	1.07352	1.75814e-05		Solyc05g056410.1	2.09546	3.24735e-06
Solyc04g014490.1	1.26474	1.0821e-05		Solyc05g056420.4	1.71062	1.58009e-05
Solyc04g014530.1	2.30946	5.14233e-15		Solyc05g056500.1	1.88443	5.06632e-07
Solyc04g014650.4	1.14063	0.00109119		Solyc05g150111.1	3.27878	0.00179025
Solyc04g014883.2	1.39913	6.63877e-05		Solyc05g160460.1	4.24144	0.00233425
Solyc04g015010.4	2.63408	0.0170417		Solyc06g005260.3	1.21417	0.00015621
Solyc04g015070.3	-1.01707	0.0022355		Solyc06g005270.3	3.86058	0.00635389
Solyc04g015440.4	-1.03983	2.02759e-08		Solyc06g005520.4	1.12723	5.71492e-06
Solyc04g015590.4	1.48031	3.42973e-25		Solyc06g005620.3	1.83106	0.00264507
Solyc04g015620.3	-1.82445	1.73257e-09		Solyc06g005810.3	1.08923	0.000166878
Solyc04g015750.3	-1.46676	1.91244e-09		Solyc06g006080.3	-1.64633	2.0385e-08
Solyc04g015960.3	1.74454	3.10082e-05		Solyc06g007220.4	1.09121	0.00119727
Solyc04g015970.3	1.05839	7.98137e-08		Solyc06g007470.3	1.14243	1.87808e-11
Solyc04g016000.3	4.67343	0.00128757		Solyc06g007540.3	1.3254	2.67205e-06
Solyc04g016040.1	-1.08844	4.56974e-07		Solyc06g007610.3	-1.12755	0.0129193
Solyc04g016180.3	1.94577	4.14925e-37		Solyc06g007930.3	1.54175	4.36501e-07
Solyc04g016220.5	-1.91638	2.32564e-15		Solyc06g008050.4	1.13605	0.00189335
Solyc04g016250.3	1.82999	0.0134384		Solyc06g008170.3	1.22185	1.59623e-07
Solyc04g016290.3	-1.02369	0.0029196		Solyc06g008260.3	1.3831	2.07877e-11
Solyc04g016460.3	1.38983	0.00172086		Solyc06g008300.4	1.2376	6.15415e-05
Solyc04g016490.4	-1.26362	0.00137909		Solyc06g008600.3	1.02103	3.47433e-05
Solyc04g025530.3	2.77582	2.55356e-17		Solyc06g009020.2	1.64829	9.81083e-08
Solyc04g025650.3	1.69001	3.73164e-25		Solyc06g009050.3	2.01622	2.87472e-08
Solyc04g026210.4	2.96856	0.0134351		Solyc06g009110.3	1.23378	1.13645e-05
Solyc04g026220.4	-1.21245	6.97486e-10		Solyc06g009140.3	1.96231	5.04172e-21
Solyc04g026315.2	-1.13439	1.56634e-05		Solyc06g009190.5	-1.8479	4.01763e-12
Solyc04g028445.1	1.37629	0.00493004		Solyc06g009390.3	1.06393	0.000470757
Solyc04g040090.4	1.52126	0.000220623		Solyc06g010010.3	3.56058	2.39778e-06
Solyc04g040130.1	5.2294	2.28185e-14		Solyc06g011350.3	2.30605	0.00138675
Solyc04g040180.3	2.47608	4.03385e-32		Solyc06g030490.3	1.1306	4.29016e-06
Solyc04g045530.4	2.14045	0.00732641		Solyc06g030540.4	-1.03319	9.60514e-07
Solyc04g047885.1	-1.5931	4.41796e-17		Solyc06g034255.1	1.91225	9.41073e-06
Solyc04g049340.3	-1.83577	2.06521e-06		Solyc06g034360.2	-1.00524	0.00594956
Solyc04g049670.4	-1.09362	5.03065e-13		Solyc06g034370.1	5.12474	4.64769e-08
Solyc04g049840.4	-1.15385	1.99063e-05		Solyc06g034390.1	-1.24237	0.000426667
Solyc04g050270.1	-1.7286	0.000272314		Solyc06g035810.1	1.25766	3.07733e-06
Solyc04g050407.1	1.54496	0.00140021		Solyc06g035960.3	2.80324	1.15946e-26
Solyc04g050540.4	-1.11912	2.20744e-11		Solyc06g036420.4	2.88915	3.04336e-07
Solyc04g050920.3	-1.00872	1.27766e-05		Solyc06g043260.2	1.78081	4.5986e-07
Solyc04g051360.3	5.82019	0.00018858		Solyc06g048570.3	-1.69425	2.80011e-11
Solyc04g051500.3	1.33844	5.24447e-22		Solyc06g048950.3	-1.04627	0.000156122
Solyc04g051800.3	-1.00348	1.84117e-07		Solyc06g050130.3	-1.33788	4.70125e-05
Solyc04g051870.3	-1.00838	2.26039e-09		Solyc06g050340.3	1.09452	0.000135934
Solyc04g053030.1	-5.34563	0.00105921		Solyc06g050790.3	1.82338	7.27572e-06
Solyc04g053130.4	1.12832	1.05603e-09		Solyc06g050810.3	1.7615	6.06881e-07
Solyc04g054190.3	-1.59709	3.86242e-11		Solyc06g051130.1	-1.27428	0.00264416
Solyc04g054250.4	5.10502	0.0120725		Solyc06g051620.3	1.45651	1.3728e-05
Solyc04g054256.1	7.93281	7.47217e-09		Solyc06g051830.3	-1.07347	0.0116171
Solyc04g054258.1	4.7571	2.30086e-25		Solyc06g053385.2	1.12748	3.21165e-06
Solyc04g054340.1	-1.08318	8.40014e-05		Solyc06g053490.5	1.20039	2.05674e-05
Solyc04g054480.3	-1.1869	4.31116e-13		Solyc06g053500.4	1.13685	3.7641e-06
Solyc04g054690.3	3.12408	2.46538e-26		Solyc06g053550.3	2.22777	1.03524e-05
Solyc04g054710.3	1.41338	5.8333e-13		Solyc06g053640.1	1.40556	0.0134525
Solyc04g054740.3	-1.65764	4.93407e-25		Solyc06g053700.1	1.42934	0.000110004
Solyc04g054760.3	1.64935	3.05126e-09		Solyc06g053830.3	-1.07396	5.72438e-06
Solyc04g054820.3	1.15388	2.41657e-09		Solyc06g053930.3	3.25265	0.00377497
Solyc04g054880.3	-1.16778	1.52651e-06		Solyc06g054260.1	-1.06457	1.24115e-06
Solyc04g054950.3	2.67864	1.47999e-10		Solyc06g054270.3	-3.14347	8.2182e-42
Solyc04g055230.2	-1.6725	3.59773e-19		Solyc06g054620.4	1.22158	4.10259e-05
Solyc04g056340.4	1.29657	1.41853e-15		Solyc06g059800.3	-1.13328	2.28172e-06
Solyc04g056540.3	-1.02794	1.04029e-07		Solyc06g059840.5	1.50683	7.53326e-05
Solyc04g057960.5	-1.11048	5.59089e-17		Solyc06g059930.4	1.21166	6.92153e-06
Solyc04g058170.1	2.10255	0.00146891		Solyc06g060080.3	1.27299	1.63281e-06
Solyc04g063350.3	1.86956	9.93587e-24		Solyc06g060230.3	1.12413	3.81015e-09
Solyc04g064530.1	1.15207	5.45529e-09		Solyc06g060360.3	-1.00298	0.0103583
Solyc04g064590.3	1.05523	9.03933e-14		Solyc06g060560.3	1.38068	6.86539e-09
Solyc04g064720.3	-1.52458	1.43407e-12		Solyc06g060640.1	-1.48779	1.83685e-05
Solyc04g064860.1	1.06529	1.26381e-05		Solyc06g060675.1	1.67638	3.08987e-06
Solyc04g064870.3	1.49843	1.89908e-17		Solyc06g060690.3	1.01263	0.00867158
Solyc04g064880.4	4.72977	6.56987e-15		Solyc06g060760.3	1.64454	0.000519823
Solyc04g071030.1	1.25483	3.1363e-08		Solyc06g061027.1	-1.95526	6.02657e-05
Solyc04g071070.2	2.54065	3.68613e-05		Solyc06g061170.3	2.59945	4.37933e-13
Solyc04g071085.2	2.21886	2.57983e-07		Solyc06g061200.1	-2.53699	1.14428e-18
Solyc04g071150.3	-1.11031	0.0117927		Solyc06g061210.5	8.50064	8.42121e-10
Solyc04g071340.5	-2.54058	8.21264e-06		Solyc06g062320.4	3.46761	2.61962e-20
Solyc04g071420.3	-1.07991	8.82512e-11		Solyc06g062330.3	4.86178	3.93241e-31
Solyc04g071590.3	4.8499	7.48628e-05		Solyc06g062340.3	4.20467	5.57115e-09
Solyc04g071600.3	7.1906	1.58911e-06		Solyc06g062430.3	1.52618	5.63086e-07
Solyc04g071650.4	-1.26045	7.63099e-19		Solyc06g062540.3	3.30856	0.00930464
Solyc04g071690.4	3.09205	0.0133659		Solyc06g062660.4	1.05172	7.56344e-09
Solyc04g071800.3	-2.29563	2.24616e-14		Solyc06g062920.3	3.13671	5.79961e-13
Solyc04g071890.4	1.52743	5.18185e-21		Solyc06g063090.4	1.72817	7.22537e-07
Solyc04g071960.3	-1.84096	1.07618e-07		Solyc06g063110.3	3.18666	9.66794e-08
Solyc04g071990.3	-1.04672	5.06997e-11		Solyc06g063180.4	1.11969	3.97817e-10
Solyc04g072000.5	2.61591	2.01011e-30		Solyc06g063190.3	1.23418	9.935e-09
Solyc04g072070.4	3.29774	0.0155337		Solyc06g063210.3	1.07536	1.92803e-06
Solyc04g072150.3	-1.89236	0.00676728		Solyc06g063350.1	2.08862	3.51675e-05
Solyc04g072160.3	2.25136	4.28844e-08		Solyc06g063370.3	-1.51123	1.17457e-09
Solyc04g072280.3	4.68155	8.57866e-05		Solyc06g064510.2	1.00463	0.00165617
Solyc04g072310.3	-1.37261	0.00660557		Solyc06g064550.3	-2.21646	3.33121e-07
Solyc04g072800.4	3.01051	1.44669e-13		Solyc06g064590.3	4.87911	0.000880305
Solyc04g072850.5	-1.02982	2.29038e-06		Solyc06g064660.4	1.10714	0.00490088
Solyc04g074000.3	2.08765	2.21496e-05		Solyc06g065010.5	3.84754	1.13219e-07
Solyc04g074030.3	1.27744	1.84442e-05		Solyc06g065060.1	6.2242	3.26272e-08
Solyc04g074100.3	1.37345	1.75205e-12		Solyc06g065380.4	-4.56254	0.00492688
Solyc04g074450.1	-1.86725	2.64234e-05		Solyc06g065530.5	3.00738	3.45512e-18
Solyc04g074470.1	1.41045	3.34781e-09		Solyc06g065550.2	2.47521	4.57853e-06
Solyc04g074480.3	2.02991	1.19477e-06		Solyc06g066020.3	1.63086	0.000778516
Solyc04g074680.1	3.07724	0.000443862		Solyc06g066310.3	1.52726	6.32212e-09
Solyc04g074710.3	1.16476	0.000484549		Solyc06g066500.1	4.76713	0.0109881
Solyc04g074750.3	-1.06984	1.66891e-06		Solyc06g066590.4	3.33768	8.7623e-18
Solyc04g074770.2	1.88244	1.11761e-14		Solyc06g068050.3	1.32294	7.56996e-06
Solyc04g074790.3	1.00513	0.000984838		Solyc06g068230.4	-1.20498	6.91302e-05
Solyc04g074850.3	1.24113	6.8443e-11		Solyc06g068820.3	1.03635	0.000217833
Solyc04g074920.2	-1.12914	0.0047002		Solyc06g068950.4	-1.10094	0.0016722
Solyc04g074950.3	1.8948	7.93049e-13		Solyc06g068990.4	-1.70786	5.11781e-10
Solyc04g075000.1	2.06038	3.51038e-11		Solyc06g069040.4	2.09922	2.7684e-07
Solyc04g076740.3	-1.07834	5.90109e-10		Solyc06g069130.4	2.94374	3.39366e-06
Solyc04g077140.3	-1.57307	5.32866e-11		Solyc06g069150.1	1.99153	0.0016451
Solyc04g077180.3	1.91238	0.00267468		Solyc06g069220.1	2.08892	0.00297741
Solyc04g077230.1	1.5251	0.00156002		Solyc06g069650.4	4.4776	1.58428e-13
Solyc04g077270.4	1.17266	1.33769e-07		Solyc06g069730.3	-1.77163	6.99313e-05
Solyc04g077300.3	5.57238	0.000725887		Solyc06g069790.5	1.50423	5.41343e-07
Solyc04g077310.4	1.46619	2.07929e-16		Solyc06g069880.1	-1.00388	8.1766e-08
Solyc04g077320.3	-1.62015	5.60751e-08		Solyc06g071260.5	1.00327	0.000178724
Solyc04g077330.5	-1.47644	1.57935e-11		Solyc06g071530.5	1.35796	2.0026e-07
Solyc04g077370.2	-1.48491	4.41154e-05		Solyc06g071920.5	1.17581	9.01348e-07
Solyc04g077440.4	-1.63579	3.04525e-20		Solyc06g071990.4	1.20885	0.000308014
Solyc04g077490.3	-1.23717	0.0123038		Solyc06g072030.1	1.00423	0.000314096
Solyc04g077620.1	1.72863	7.35843e-12		Solyc06g072220.1	1.18686	3.32013e-05
Solyc04g077630.4	2.12405	0.00104077		Solyc06g072230.1	1.31849	3.16081e-07
Solyc04g077650.3	3.02193	5.5702e-07		Solyc06g072330.3	1.33093	0.00011179
Solyc04g077755.1	1.51258	0.015418		Solyc06g072550.3	1.22405	0.000514688
Solyc04g077810.1	2.0318	6.72054e-08		Solyc06g072600.3	1.48608	2.70981e-07
Solyc04g077980.1	1.1171	3.11509e-05		Solyc06g072650.1	2.77334	3.60285e-05
Solyc04g078010.5	5.45075	9.5002e-09		Solyc06g072700.3	-1.23393	4.02979e-05
Solyc04g078290.5	1.40237	6.57128e-11		Solyc06g072770.3	-1.09908	0.0125995
Solyc04g078410.4	3.13133	4.77152e-27		Solyc06g072820.3	-5.5738	0.00137369
Solyc04g078460.3	1.94408	5.66497e-11		Solyc06g073090.3	-1.01958	2.00789e-05
Solyc04g078520.3	-1.11424	1.40253e-07		Solyc06g073300.1	1.21422	4.43752e-06
Solyc04g078660.3	1.93733	1.09921e-07		Solyc06g073310.3	1.02801	3.44958e-06
Solyc04g078790.3	7.35039	2.89491e-22		Solyc06g073370.5	1.17105	1.67258e-09
Solyc04g078800.3	2.2262	3.23819e-16		Solyc06g073430.4	1.26709	7.20348e-06
Solyc04g079030.2	2.25666	0.0118794		Solyc06g073760.3	2.38375	0.000204017
Solyc04g079210.3	-2.28309	3.28429e-14		Solyc06g073900.3	1.14515	2.34369e-05
Solyc04g079240.3	8.05036	9.76991e-59		Solyc06g073990.2	1.33139	6.74625e-06
Solyc04g079250.3	6.39869	6.18482e-16		Solyc06g074000.1	-1.09575	0.00493467
Solyc04g079260.3	6.73722	5.08916e-05		Solyc06g074090.3	-1.44982	6.6777e-06
Solyc04g079350.1	1.18215	3.63833e-06		Solyc06g074140.1	5.5716	1.02927e-05
Solyc04g079690.3	-1.20352	0.00239339		Solyc06g074430.4	1.23989	2.45278e-09
Solyc04g079700.3	-4.379	0.00572932		Solyc06g074490.1	1.32115	6.96569e-07
Solyc04g079730.1	1.26113	0.00104017		Solyc06g074510.5	-1.01831	8.06682e-05
Solyc04g079750.4	1.04177	1.20712e-05		Solyc06g074530.1	1.48366	4.63689e-07
Solyc04g079760.4	5.05336	6.00388e-42		Solyc06g074730.5	-2.41058	7.19233e-13
Solyc04g080320.1	5.21882	0.00190629		Solyc06g074800.1	-1.02289	3.86211e-06
Solyc04g080720.4	1.65844	0.000440977		Solyc06g074820.3	-1.73516	9.56662e-13
Solyc04g080770.3	-1.18646	3.0241e-16		Solyc06g075180.1	1.16048	4.58341e-06
Solyc04g080820.2	2.20461	2.35466e-11		Solyc06g075190.1	1.43587	0.000275745
Solyc04g081145.2	1.09896	2.34339e-07		Solyc06g075600.3	-1.37007	0.00560338
Solyc04g081300.4	-1.07806	6.84978e-06		Solyc06g075690.3	1.43617	4.26147e-06
Solyc04g081350.3	1.81992	0.00578355		Solyc06g075800.1	1.09307	4.76019e-07
Solyc04g081650.3	-1.5137	0.0011755		Solyc06g076020.3	1.84672	5.68561e-05
Solyc04g081660.3	-1.04963	3.5052e-09		Solyc06g076120.3	-1.13155	8.32032e-07
Solyc04g081740.3	1.02648	8.4965e-13		Solyc06g076160.4	7.24957	1.09004e-16
Solyc04g081790.4	-1.4138	0.000111442		Solyc06g076260.3	1.07356	8.15273e-05
Solyc04g081810.5	-2.16192	1.48929e-06		Solyc06g076300.3	2.95579	1.74448e-06
Solyc04g081960.1	2.29146	0.000108029		Solyc06g076320.1	4.25388	0.0130605
Solyc04g082030.1	1.06676	1.67327e-11		Solyc06g076520.1	1.22447	3.38513e-05
Solyc04g082070.4	1.00816	5.46254e-07		Solyc06g076560.2	2.63424	4.7153e-12
Solyc04g082120.3	1.9437	4.31118e-08		Solyc06g076570.4	-1.38265	3.01906e-05
Solyc04g082380.4	1.04455	0.00142925		Solyc06g076620.3	1.0889	6.15514e-07
Solyc04g082590.3	1.59172	9.09569e-05		Solyc06g076630.3	-1.03878	0.000213435
Solyc04g082740.4	-1.18059	7.03644e-07		Solyc06g076660.3	1.08468	0.00277711
Solyc04g082830.3	1.45711	0.00109465		Solyc06g082910.3	-1.21326	0.00304656
Solyc04g083140.2	4.53287	3.30017e-51		Solyc06g083040.3	-1.21896	2.18322e-08
Solyc04g083160.2	3.453	5.01316e-25		Solyc06g083070.3	-1.92388	5.4823e-13
Solyc04g150159.1	1.16757	3.07837e-14		Solyc06g083270.3	1.23667	0.000435942
Solyc04g150172.2	-1.17438	0.000565037		Solyc06g083340.3	1.09656	0.000498918
Solyc05g005000.4	-1.38964	1.3243e-10		Solyc06g083440.3	1.27047	1.01332e-07
Solyc05g005090.4	4.71816	0.00200882		Solyc06g083500.5	2.17189	3.0558e-05
Solyc05g005150.1	2.43461	1.3704e-31		Solyc06g083680.3	-1.04243	5.04503e-06
Solyc05g005160.3	2.49302	2.68672e-44		Solyc06g083770.5	-1.06688	2.34233e-06
Solyc05g005230.3	-1.85906	5.70701e-06		Solyc06g083790.3	1.11179	1.69828e-07
Solyc05g005260.3	1.05164	3.27729e-11		Solyc06g084070.3	2.01461	0.00245067
Solyc05g005570.3	2.06587	4.55763e-24		Solyc06g084090.4	1.03351	0.0115834
Solyc05g005690.1	1.03897	1.24137e-06		Solyc06g084420.1	-1.31626	0.000680898
Solyc05g005700.4	1.06327	9.05601e-05		Solyc06g150130.1	-1.38349	1.14321e-09
Solyc05g005950.3	-1.16182	9.57129e-09		Solyc06g150137.1	1.52916	1.99349e-07
Solyc05g005980.4	-1.50896	0.000573505		Solyc06g150138.1	2.38004	1.13013e-05
Solyc05g006100.4	1.24562	0.00612629		Solyc06g160050.1	-1.74665	0.0048266
Solyc05g006215.1	1.02142	4.36918e-12		Solyc06g161180.1	1.18457	0.00732752
Solyc05g006530.4	-1.21926	2.64991e-16		Solyc07g005090.5	1.12887	1.70878e-06
Solyc05g007110.2	2.60453	0.000747392		Solyc07g005110.4	2.35479	1.84509e-09
Solyc05g007130.5	-1.01681	2.66808e-05		Solyc07g005150.3	4.92774	7.10943e-10
Solyc05g007150.4	1.03436	5.42671e-08		Solyc07g005380.5	6.02297	7.62996e-13
Solyc05g007220.4	1.12784	6.29078e-08		Solyc07g005420.2	1.00949	0.000362554
Solyc05g007260.3	1.12857	1.4867e-16		Solyc07g005440.1	1.25793	1.48448e-07
Solyc05g007490.3	1.16767	1.07749e-08		Solyc07g005960.3	-1.04725	0.00134996
Solyc05g007630.3	4.24422	0.00160617		Solyc07g006040.3	1.08389	6.05765e-05
Solyc05g007640.3	1.84088	5.96437e-07		Solyc07g006090.3	1.97859	3.00272e-14
Solyc05g007780.3	-1.20951	1.22407e-08		Solyc07g006265.1	1.43413	3.92864e-05
Solyc05g007890.5	-1.0122	0.0133139		Solyc07g006370.1	3.1984	9.09784e-20
Solyc05g007910.3	-1.23669	8.5854e-08		Solyc07g006420.1	3.8418	3.7656e-19
Solyc05g008210.4	1.81501	4.78694e-07		Solyc07g006480.4	1.5706	0.00487162
Solyc05g008220.5	3.71583	9.27184e-24		Solyc07g006560.3	1.19242	1.60944e-06
Solyc05g008310.5	2.51822	5.49681e-16		Solyc07g006600.1	-1.20697	0.000143847
Solyc05g008480.4	1.4703	9.65713e-05		Solyc07g006620.4	-1.39966	0.000330621
Solyc05g008600.3	1.18964	1.52143e-12		Solyc07g006770.2	1.37784	0.000108113
Solyc05g008820.4	1.29053	2.81405e-08		Solyc07g006890.1	1.4229	8.26652e-16
Solyc05g008950.4	-1.11244	5.39408e-13		Solyc07g007170.3	1.16173	2.76134e-06
Solyc05g008960.3	-1.21996	0.00325267		Solyc07g007790.3	-1.1914	3.88365e-05
Solyc05g009090.3	5.26204	1.84331e-07		Solyc07g008140.3	2.42453	2.49791e-08
Solyc05g009120.3	3.75051	1.34321e-72		Solyc07g008240.3	1.59474	1.29938e-10
Solyc05g009150.4	-1.07217	3.51917e-12		Solyc07g008440.3	1.23878	0.000249896
Solyc05g009340.1	1.57973	0.000550594		Solyc07g008570.3	1.20927	3.12653e-06
Solyc05g009390.3	1.65652	8.85765e-15		Solyc07g008620.1	1.21565	1.3608e-09
Solyc05g009520.2	3.43978	9.81245e-27		Solyc07g008710.3	2.11749	1.84699e-13
Solyc05g009550.3	2.19115	0.000219136		Solyc07g008800.5	1.07312	6.43803e-09
Solyc05g009610.1	3.63515	2.59542e-34		Solyc07g008930.1	2.54021	1.22171e-13
Solyc05g009640.4	2.11768	0.000160132		Solyc07g009060.5	5.34201	0.00164311
Solyc05g009660.4	1.23318	9.33587e-15		Solyc07g009230.3	5.42946	0.000245451
Solyc05g009820.5	-1.40136	1.71915e-15		Solyc07g009380.5	-2.09285	2.29332e-31
Solyc05g009915.1	-2.41298	0.00509564		Solyc07g009443.1	2.89458	1.2163e-18
Solyc05g009990.4	-1.06599	0.00422286		Solyc07g014600.2	-1.08421	0.0107143
Solyc05g010180.4	-1.47524	3.42621e-09		Solyc07g014670.3	1.11692	9.7829e-07
Solyc05g010240.4	-1.83363	6.63293e-15		Solyc07g016180.3	-1.10291	4.78581e-05
Solyc05g010710.3	-2.22666	0.000198246		Solyc07g017600.3	-1.08409	9.28337e-07
Solyc05g010817.1	-3.87967	0.00450688		Solyc07g017860.3	1.04544	5.06686e-07
Solyc05g011960.4	1.04787	1.56433e-08		Solyc07g018070.4	-1.13394	0.00692525
Solyc05g011970.3	1.19737	3.13749e-08		Solyc07g018200.1	4.38424	6.41914e-06
Solyc05g011980.4	1.51937	1.4037e-09		Solyc07g018240.1	-1.07661	5.06211e-06
Solyc05g012010.3	1.10772	5.57094e-06		Solyc07g020790.4	-1.42719	1.05841e-05
Solyc05g012060.4	1.67926	0.000989087		Solyc07g020870.3	2.20587	1.17928e-05
Solyc05g012070.3	1.08633	6.96702e-17		Solyc07g021750.1	-1.14877	4.67801e-06
Solyc05g012180.3	3.75633	7.32374e-16		Solyc07g032490.3	-2.53698	9.48577e-05
Solyc05g012210.4	1.0253	0.00932789		Solyc07g039410.3	1.66672	2.60616e-07
Solyc05g012230.4	2.07607	1.12013e-07		Solyc07g039570.3	3.4484	4.08835e-15
Solyc05g012370.3	-1.42444	5.47614e-10		Solyc07g040710.3	4.95699	4.1442e-21
Solyc05g012430.1	1.41281	0.0128063		Solyc07g040890.1	1.48119	2.07449e-05
Solyc05g012580.1	-1.0162	0.00352962		Solyc07g041010.3	1.44566	3.36535e-07
Solyc05g012660.3	7.04739	1.49371e-10		Solyc07g041720.1	-1.79202	2.98531e-09
Solyc05g012740.2	1.77109	0.000106008		Solyc07g041780.3	1.19166	0.000144163
Solyc05g012955.1	1.08523	0.0097719		Solyc07g041920.5	-1.82891	0.00290962
Solyc05g013150.4	-1.01108	2.37104e-06		Solyc07g041940.3	1.57797	0.0133972
Solyc05g013170.2	1.31025	2.57586e-13		Solyc07g042490.1	1.62295	0.000189236
Solyc05g013290.2	1.09624	0.0189095		Solyc07g042510.3	1.91948	7.55644e-18
Solyc05g013380.3	-1.28028	3.33203e-11		Solyc07g042550.3	1.54321	6.36386e-06
Solyc05g013450.5	1.02754	7.00338e-11		Solyc07g043050.1	-1.04166	1.05646e-05
Solyc05g013480.4	-1.0391	9.98435e-17		Solyc07g043400.1	-1.61122	1.49217e-05
Solyc05g013530.4	-1.54422	3.28297e-44		Solyc07g043420.3	-1.70854	0.00460265
Solyc05g013560.3	-2.3206	2.06443e-21		Solyc07g043460.3	-1.26949	0.00387036
Solyc05g013710.3	3.072	3.66892e-24		Solyc07g043480.1	-1.67331	0.000332379
Solyc05g013760.4	1.41116	0.00579137		Solyc07g043500.1	-3.32265	2.74836e-05
Solyc05g013990.3	1.10795	1.89353e-14		Solyc07g043510.3	1.23904	1.27172e-06
Solyc05g014051.1	-2.90491	4.17242e-07		Solyc07g043550.3	1.54496	8.17016e-06
Solyc05g014150.5	1.52414	1.30549e-19		Solyc07g044860.3	-1.15448	2.68601e-07
Solyc05g014260.3	-1.37032	1.89726e-17		Solyc07g044960.1	1.62124	0.0015885
Solyc05g014280.4	4.80851	9.49974e-05		Solyc07g045030.4	4.56788	4.70017e-22
Solyc05g014470.3	1.51914	1.27088e-45		Solyc07g045080.3	-1.21019	2.38217e-06
Solyc05g015330.1	5.12016	0.000415888		Solyc07g045160.3	2.51176	3.56742e-12
Solyc05g015640.3	1.31692	6.91487e-11		Solyc07g045170.3	-1.00222	0.00735866
Solyc05g015780.1	1.41335	2.99248e-10		Solyc07g045350.4	1.03709	5.09011e-05
Solyc05g015840.3	1.2576	1.71202e-08		Solyc07g045440.1	-2.22269	5.78061e-14
Solyc05g015850.5	6.1984	1.36106e-79		Solyc07g045530.2	3.43109	2.04353e-08
Solyc05g016310.1	2.7258	2.03091e-09		Solyc07g047850.3	-1.83071	1.22287e-10
Solyc05g016690.3	5.47773	5.60034e-40		Solyc07g048060.4	3.74482	9.83236e-05
Solyc05g018050.1	1.07046	0.0158009		Solyc07g048070.3	4.75577	3.45379e-23
Solyc05g018413.2	-2.15256	1.10639e-12		Solyc07g049240.3	-2.97531	0.00318835
Solyc05g018510.3	-1.58211	5.70058e-17		Solyc07g049530.3	4.41392	4.70037e-10
Solyc05g021090.4	1.96105	3.81908e-05		Solyc07g049550.3	2.79816	1.07642e-14
Solyc05g024260.3	2.03886	1.13411e-12		Solyc07g049645.1	1.75337	1.82193e-06
Solyc05g025680.3	7.07096	3.48653e-08		Solyc07g049655.1	1.08215	0.0107054
Solyc05g025710.1	-1.09246	5.51315e-05		Solyc07g049670.4	5.54061	9.34068e-05
Solyc05g025985.1	4.01157	1.19593e-17		Solyc07g051820.3	-1.17223	1.09319e-06
Solyc05g026140.4	-1.15069	5.36274e-11		Solyc07g051940.5	1.32139	0.000772329
Solyc05g026360.4	-1.61726	1.48141e-06		Solyc07g052120.5	5.46173	4.42101e-09
Solyc05g026470.2	-3.25265	0.000279637		Solyc07g052150.4	4.34991	8.96175e-12
Solyc05g026490.3	-1.49351	1.93504e-07		Solyc07g052210.3	-1.33512	2.69664e-06
Solyc05g039950.2	4.62477	6.83414e-10		Solyc07g052220.2	-1.59551	1.40879e-06
Solyc05g041430.3	-1.24846	2.35262e-08		Solyc07g052370.4	7.81063	1.51253e-23
Solyc05g041540.4	3.35946	2.13418e-45		Solyc07g052440.3	2.66486	0.00210803
Solyc05g041820.1	1.56432	0.0111845		Solyc07g052460.3	3.60861	2.19551e-10
Solyc05g041910.3	1.01715	3.82316e-11		Solyc07g052970.3	1.09969	6.87821e-05
Solyc05g042070.5	-1.32169	0.00290144		Solyc07g052980.3	-2.5772	1.92112e-28
Solyc05g042120.4	-1.06761	1.18333e-11		Solyc07g053020.3	-1.36591	6.30827e-07
Solyc05g044480.3	-1.52227	1.25929e-18		Solyc07g053050.1	1.64616	0.0119382
Solyc05g045670.4	2.81608	0.00579612		Solyc07g053360.5	-2.34275	0.00172005
Solyc05g046270.3	-1.2618	0.000249912		Solyc07g053420.5	2.21698	0.00158011
Solyc05g046340.2	8.17308	4.56676e-14		Solyc07g053540.1	-1.35317	1.6389e-06
Solyc05g047560.1	-1.28045	3.28065e-06		Solyc07g053550.3	1.17568	0.000195075
Solyc05g047600.5	-2.13369	2.26737e-07		Solyc07g053640.1	-1.02155	0.0125506
Solyc05g050120.3	1.3202	1.73393e-11		Solyc07g053730.4	5.50279	0.00542118
Solyc05g050130.5	1.75793	2.87481e-13		Solyc07g053900.2	-2.62969	0.000107463
Solyc05g050240.3	-1.00929	0.0138815		Solyc07g054120.3	-1.32244	0.00657452
Solyc05g050330.3	-2.3931	0.0014754		Solyc07g054210.3	-1.22633	1.63788e-08
Solyc05g050350.2	4.15594	3.34472e-11		Solyc07g054280.1	2.36453	0.000597135
Solyc05g050360.3	1.47461	3.47503e-12		Solyc07g054720.2	6.29177	2.74632e-15
Solyc05g050550.5	-1.36939	3.37238e-10		Solyc07g054780.1	3.16435	0.00483765
Solyc05g050620.2	-1.89041	0.00466848		Solyc07g054920.2	2.86498	0.000813419
Solyc05g050630.5	-1.60896	1.00783e-12		Solyc07g055050.3	-1.26584	2.58589e-09
Solyc05g050770.4	-1.5132	1.09283e-08		Solyc07g055080.3	1.30463	2.73586e-05
Solyc05g050800.3	1.29232	2.29858e-14		Solyc07g055330.3	-1.51655	0.0007517
Solyc05g050840.3	-1.17964	2.91625e-05		Solyc07g055560.4	4.38234	8.20109e-06
Solyc05g051180.3	3.84326	5.60662e-11		Solyc07g055670.1	2.11122	0.00117544
Solyc05g051450.2	-1.16937	6.06451e-06		Solyc07g055710.3	2.06051	1.61389e-12
Solyc05g051480.2	4.73138	0.00923305		Solyc07g055720.5	-1.50461	3.5931e-09
Solyc05g051530.5	2.34381	1.0006e-20		Solyc07g055840.3	-1.43423	0.00901543
Solyc05g051570.3	1.85504	1.39174e-12		Solyc07g055910.4	-1.68875	1.03802e-05
Solyc05g051690.3	1.07367	4.1686e-07		Solyc07g056000.2	2.05567	0.000344757
Solyc05g052210.3	1.31603	3.26954e-07		Solyc07g056020.3	-1.07683	0.000238924
Solyc05g052240.3	-1.67594	0.00189774		Solyc07g056100.1	5.28521	0.00412448
Solyc05g052280.3	6.13192	6.86647e-63		Solyc07g056140.3	-1.16472	3.55828e-06
Solyc05g052420.3	4.38337	4.51269e-05		Solyc07g056190.3	1.78141	0.0020952
Solyc05g052650.3	3.25066	1.08632e-26		Solyc07g056200.3	2.65011	2.56936e-11
Solyc05g052660.1	3.95043	3.1099e-24		Solyc07g056210.5	2.21961	0.000466635
Solyc05g052670.1	1.50311	1.03369e-20		Solyc07g056250.3	-1.31612	0.00040898
Solyc05g052680.1	3.19215	4.49104e-12		Solyc07g056400.1	1.8243	0.000712235
Solyc05g052750.3	1.218	2.45145e-14		Solyc07g056470.3	3.09653	7.48259e-13
Solyc05g052870.5	4.026	0.000717979		Solyc07g056500.4	2.45926	2.68401e-09
Solyc05g052890.3	1.63725	0.0155651		Solyc07g056510.3	10.1911	4.31993e-17
Solyc05g053100.3	-1.17444	4.63818e-12		Solyc07g056540.3	-1.1028	3.74047e-06
Solyc05g053250.4	1.21341	6.84733e-10		Solyc07g056570.1	-1.73483	7.16193e-05
Solyc05g053470.3	1.1706	5.83946e-14		Solyc07g056610.2	6.16073	2.37745e-05
Solyc05g053570.4	-1.32429	0.00015062		Solyc07g056704.2	7.51388	1.48449e-08
Solyc05g053600.3	1.61014	1.30688e-15		Solyc07g056708.1	3.31332	0.0031494
Solyc05g053610.2	1.79597	2.65307e-17		Solyc07g062260.3	-1.37141	2.53842e-06
Solyc05g053780.4	1.05225	2.22376e-11		Solyc07g062480.2	4.89284	5.5723e-32
Solyc05g053930.4	1.00453	5.5659e-13		Solyc07g062490.1	1.68887	7.15732e-11
Solyc05g053960.3	5.52016	9.66718e-129		Solyc07g062930.3	-1.07261	0.00543204
Solyc05g054315.1	1.17684	2.33746e-12		Solyc07g063170.1	1.70862	0.000354048
Solyc05g054350.3	-1.53118	1.16467e-17		Solyc07g063410.3	1.38224	1.3203e-05
Solyc05g054380.2	7.21829	6.58809e-12		Solyc07g063480.4	-1.0156	1.7061e-05
Solyc05g054610.1	2.29358	0.00054686		Solyc07g063600.3	-1.93854	1.09253e-06
Solyc05g054620.4	-1.037	1.15204e-13		Solyc07g063710.2	2.7644	7.11439e-10
Solyc05g054650.1	4.02016	6.13163e-06		Solyc07g063730.3	2.21557	9.85525e-05
Solyc05g054660.2	3.97254	0.00477407		Solyc07g063850.3	-1.43967	0.00750624
Solyc05g054750.3	3.91946	3.32563e-68		Solyc07g063900.3	1.05525	2.87653e-06
Solyc05g054770.3	1.14596	6.27046e-07		Solyc07g064160.3	-2.72447	9.51938e-15
Solyc05g054800.3	1.10954	2.29151e-10		Solyc07g064600.3	-1.90986	9.26273e-06
Solyc05g054820.1	4.51923	2.98805e-06		Solyc07g064830.3	-1.44944	4.08486e-05
Solyc05g055010.4	1.67767	4.23509e-19		Solyc07g064870.3	2.28188	8.74379e-06
Solyc05g055250.2	1.04882	3.43694e-05		Solyc07g065090.2	1.11156	0.000124327
Solyc05g055260.5	1.59147	1.20217e-22		Solyc07g065110.2	1.74328	0.0012117
Solyc05g055280.2	1.20236	8.11551e-15		Solyc07g065160.4	1.81691	0.00307612
Solyc05g055330.3	-1.11202	0.000390401		Solyc07g065210.5	-1.04218	0.0106456
Solyc05g055740.5	-1.04048	0.00303699		Solyc07g065250.3	1.41549	1.21017e-06
Solyc05g055760.3	1.55285	6.37133e-18		Solyc07g065320.4	-1.50454	6.45241e-10
Solyc05g056020.3	1.19414	3.37538e-08		Solyc07g065330.3	2.10143	2.25203e-12
Solyc05g056050.3	-1.75912	1.12847e-17		Solyc07g065340.1	1.84639	2.2851e-11
Solyc05g056080.4	-1.61208	6.39657e-16		Solyc07g065500.2	-1.05612	3.75327e-06
Solyc05g056090.3	1.6915	8.23635e-15		Solyc07g065900.3	-1.4249	1.49657e-06
Solyc05g056120.3	-1.31486	0.00899626		Solyc07g065960.1	1.8144	5.97652e-06
Solyc05g056170.3	3.12875	7.46473e-09		Solyc07g066080.3	1.2936	2.75018e-06
Solyc05g056380.3	1.56844	3.57934e-11		Solyc07g066150.1	-1.15429	4.86478e-05
Solyc05g056390.2	1.82541	2.47085e-15		Solyc07g066380.4	1.37617	1.41793e-08
Solyc05g056410.1	2.45334	3.28221e-17		Solyc07g066550.5	1.23595	6.14611e-05
Solyc05g056420.4	1.76065	1.96128e-14		Solyc07g066610.3	-1.12184	1.92243e-05
Solyc05g056500.1	2.30612	6.21806e-17		Solyc07g150103.1	3.6386	3.37067e-06
Solyc05g056510.3	1.38238	1.15917e-26		Solyc07g150104.1	2.05513	0.000101151
Solyc05g056520.5	-1.14505	1.12554e-07		Solyc07g150147.2	3.67958	0.0118256
Solyc05g150111.1	3.81867	0.000687796		Solyc07g160320.1	5.20419	0.00301857
Solyc05g150152.1	-1.43433	0.000133911		Solyc07g161760.1	2.08048	0.000664474
Solyc05g150153.2	1.23698	0.000914585		Solyc08g005010.4	-1.0098	6.88842e-12
Solyc05g160460.1	4.38178	0.00143478		Solyc08g005100.3	3.50495	5.70122e-13
Solyc06g005000.3	-2.20742	0.00581942		Solyc08g005190.4	-1.07567	2.80345e-05
Solyc06g005070.4	-1.02246	5.2734e-08		Solyc08g005335.1	5.34955	0.00201994
Solyc06g005090.3	6.34758	9.27512e-06		Solyc08g005440.3	-1.0663	0.000430324
Solyc06g005260.3	1.12411	1.27838e-12		Solyc08g005540.2	-5.46341	0.000687316
Solyc06g005520.4	1.44071	3.05789e-16		Solyc08g005710.3	1.34255	5.93378e-07
Solyc06g005620.3	1.7259	0.000135801		Solyc08g005720.5	1.30817	0.0111804
Solyc06g005710.3	-1.07232	1.28802e-07		Solyc08g005880.4	-1.21275	0.00825272
Solyc06g005810.3	1.40578	2.52455e-10		Solyc08g005890.3	3.78621	0.000598052
Solyc06g005850.3	-1.55508	1.18333e-06		Solyc08g005950.2	1.98629	0.00659312
Solyc06g005940.3	1.33778	1.73682e-15		Solyc08g005960.2	-1.08609	4.57828e-06
Solyc06g006080.3	-1.38121	4.01781e-32		Solyc08g006720.4	-1.02352	2.27251e-09
Solyc06g007160.5	-1.20037	3.55676e-09		Solyc08g006740.3	1.21792	0.000137244
Solyc06g007180.3	1.00512	0.000938604		Solyc08g006750.4	1.51606	0.000177158
Solyc06g007210.3	1.03473	4.7863e-13		Solyc08g006900.3	1.2154	5.8951e-08
Solyc06g007220.4	1.0968	2.35144e-07		Solyc08g007140.4	1.09545	3.95486e-06
Solyc06g007520.4	1.02473	1.31526e-15		Solyc08g007230.3	1.42431	6.55676e-05
Solyc06g007540.3	1.19202	1.8552e-17		Solyc08g007330.3	-1.06555	2.33349e-05
Solyc06g007580.1	-1.39214	2.46683e-06		Solyc08g007375.1	1.25648	9.36411e-05
Solyc06g007680.1	-1.02824	2.50461e-09		Solyc08g007460.3	2.32609	8.37127e-13
Solyc06g007930.3	1.53833	3.35525e-19		Solyc08g007790.3	1.03028	7.06313e-05
Solyc06g008020.3	1.25908	2.52872e-11		Solyc08g008070.1	1.06606	1.24949e-06
Solyc06g008170.3	1.09223	1.87427e-12		Solyc08g008110.3	1.13526	1.9082e-06
Solyc06g008180.3	-1.58293	1.53621e-05		Solyc08g008230.4	1.3157	3.48526e-10
Solyc06g008500.3	-1.4207	3.45124e-05		Solyc08g008280.3	1.52359	1.00717e-10
Solyc06g008510.3	2.1037	0.015402		Solyc08g008305.1	-2.55013	3.11916e-07
Solyc06g008600.3	1.13565	3.96165e-13		Solyc08g008370.3	1.21205	6.26976e-06
Solyc06g008820.3	-1.12331	8.9315e-05		Solyc08g008590.4	1.38184	1.51929e-08
Solyc06g008870.2	1.40262	8.79938e-19		Solyc08g013840.3	-1.36707	4.6467e-05
Solyc06g008920.3	1.75432	5.2007e-14		Solyc08g014010.4	3.14712	1.38306e-08
Solyc06g009020.2	2.06771	1.15963e-23		Solyc08g014090.1	5.25119	0.0103789
Solyc06g009050.3	1.95687	3.74979e-38		Solyc08g014190.4	1.58237	3.7334e-06
Solyc06g009110.3	1.87804	4.49901e-18		Solyc08g014430.3	-2.74113	9.88215e-05
Solyc06g009140.3	1.21015	5.33937e-08		Solyc08g014570.3	1.77399	9.4066e-16
Solyc06g009190.5	-1.6852	1.28481e-08		Solyc08g016210.3	1.18394	7.67722e-06
Solyc06g009270.3	1.11622	1.13318e-14		Solyc08g021820.3	1.74963	2.81346e-11
Solyc06g009390.3	1.05128	4.20026e-07		Solyc08g023270.3	1.38824	6.18233e-08
Solyc06g009670.3	-2.01937	0.000721631		Solyc08g023440.3	-1.2823	3.15056e-06
Solyc06g009770.1	1.35853	4.05786e-05		Solyc08g023510.3	4.83291	8.32647e-64
Solyc06g009810.5	-1.05565	0.000110739		Solyc08g028970.3	1.57317	1.41747e-05
Solyc06g010010.3	6.82809	1.08725e-07		Solyc08g029000.3	2.62306	1.89688e-46
Solyc06g011350.3	2.1311	0.00191905		Solyc08g042050.3	-1.28285	4.05909e-06
Solyc06g034370.1	4.13932	1.15993e-18		Solyc08g059710.4	2.84266	0.000659719
Solyc06g035810.1	1.16271	0.000158875		Solyc08g060920.5	1.13107	0.000933964
Solyc06g035920.3	-1.01894	1.72065e-10		Solyc08g060970.4	1.23993	1.07352e-06
Solyc06g035960.3	3.27412	5.08752e-36		Solyc08g061240.3	1.03487	0.00143556
Solyc06g036110.1	1.50144	0.000116508		Solyc08g061250.3	6.34445	1.38514e-05
Solyc06g036290.3	2.44742	0.00021394		Solyc08g061480.3	1.36776	7.64123e-08
Solyc06g036340.4	-1.27024	2.72581e-08		Solyc08g061560.3	-1.10252	0.000109777
Solyc06g036420.4	2.45846	2.92381e-05		Solyc08g061650.4	-1.00742	0.00034561
Solyc06g048570.3	-2.45315	7.09029e-34		Solyc08g061930.4	-1.05687	2.64798e-05
Solyc06g048620.3	-1.53967	3.34525e-05		Solyc08g061950.1	1.05339	2.74659e-05
Solyc06g048950.3	-1.21266	7.84618e-07		Solyc08g062360.3	1.48656	3.07317e-08
Solyc06g049030.4	-1.49235	0.0027398		Solyc08g062620.3	1.33237	2.15433e-05
Solyc06g050130.3	-1.44018	2.86339e-06		Solyc08g062820.3	1.46999	2.47585e-07
Solyc06g050170.4	-1.58671	2.1631e-14		Solyc08g065220.3	-1.48403	1.64373e-06
Solyc06g050340.3	2.45429	4.24963e-30		Solyc08g065540.3	-2.65047	0.00242181
Solyc06g050370.1	1.14515	0.000592778		Solyc08g065610.3	1.01526	0.00385822
Solyc06g050790.3	1.87116	3.20603e-13		Solyc08g066020.3	1.3561	1.78835e-10
Solyc06g050810.3	2.01341	6.60955e-27		Solyc08g066150.1	-1.10185	3.95529e-06
Solyc06g050840.4	-1.74715	2.07589e-07		Solyc08g066210.3	2.09731	2.10013e-16
Solyc06g051400.3	-1.15715	3.41485e-08		Solyc08g066270.3	4.03906	0.00292438
Solyc06g051540.4	1.23977	2.16832e-08		Solyc08g066770.3	1.14898	4.87414e-05
Solyc06g051620.3	1.16948	4.86601e-06		Solyc08g066840.3	-1.05091	0.00197141
Solyc06g051830.3	-1.99558	1.61996e-08		Solyc08g066890.4	5.34617	0.000293193
Solyc06g051920.4	1.29077	1.56785e-16		Solyc08g067160.3	1.66625	2.32749e-07
Solyc06g053150.1	1.16185	5.11562e-06		Solyc08g067210.3	-1.2123	4.1707e-05
Solyc06g053385.2	1.11839	2.29909e-10		Solyc08g067370.1	-1.22631	0.000490848
Solyc06g053490.5	1.50682	1.13336e-10		Solyc08g067390.4	1.88392	2.2486e-11
Solyc06g053550.3	2.14378	3.29391e-06		Solyc08g067505.2	-1.32504	0.00637227
Solyc06g053640.1	2.63871	9.62047e-05		Solyc08g067510.1	2.73247	8.64148e-05
Solyc06g053700.1	1.03868	0.000807929		Solyc08g067550.1	-2.71434	1.04833e-06
Solyc06g053710.3	1.21283	1.47207e-18		Solyc08g067610.3	2.72108	2.27904e-26
Solyc06g053730.1	-1.05733	0.000415732		Solyc08g068100.3	-1.01556	1.39815e-06
Solyc06g053830.3	-1.25002	4.34343e-05		Solyc08g068200.5	-1.09323	2.68379e-09
Solyc06g053930.3	6.07583	3.37401e-05		Solyc08g068600.3	3.25529	2.45024e-19
Solyc06g054270.3	-3.75959	1.00647e-114		Solyc08g068610.3	3.05395	0.000594965
Solyc06g059800.3	-1.57168	8.11624e-12		Solyc08g068665.1	2.11914	0.000338713
Solyc06g059860.3	1.5506	6.96953e-09		Solyc08g068680.4	3.59044	1.02905e-20
Solyc06g060080.3	1.04842	3.14612e-09		Solyc08g068690.1	2.24646	1.13352e-11
Solyc06g060110.3	1.41694	1.40924e-09		Solyc08g068710.1	2.37102	1.00272e-12
Solyc06g060240.1	4.374	0.0171347		Solyc08g068730.1	2.41192	6.98544e-06
Solyc06g060340.3	-1.10754	1.57622e-05		Solyc08g068770.3	1.05221	0.00175042
Solyc06g060360.3	-1.18722	0.0167054		Solyc08g068860.3	1.3099	0.000549447
Solyc06g060520.1	-1.43556	0.00212144		Solyc08g069010.4	-1.23688	5.19867e-06
Solyc06g060630.1	-5.27733	0.00157038		Solyc08g074260.3	7.76472	4.58502e-16
Solyc06g060640.1	-3.68967	5.47809e-16		Solyc08g074270.4	-1.56696	1.92368e-09
Solyc06g060680.2	1.2068	5.76907e-05		Solyc08g074620.3	-1.95303	2.18042e-08
Solyc06g060690.3	1.44959	1.24569e-06		Solyc08g074630.2	-1.60552	0.00515813
Solyc06g060760.3	1.10675	0.0128417		Solyc08g074682.1	6.09224	2.83233e-07
Solyc06g060770.3	-1.18925	4.30388e-05		Solyc08g074683.1	-3.34976	0.00712673
Solyc06g060880.5	-1.10888	1.60992e-06		Solyc08g074960.3	2.83581	2.01676e-07
Solyc06g061170.3	3.05993	4.3874e-58		Solyc08g075100.4	-1.37374	1.1402e-08
Solyc06g061180.2	1.26872	1.32467e-11		Solyc08g075240.3	1.60207	0.012638
Solyc06g061210.5	7.27672	1.80393e-08		Solyc08g075290.2	1.43165	0.00962963
Solyc06g062290.1	1.33704	0.0011347		Solyc08g075570.4	2.75708	0.000125781
Solyc06g062320.4	3.56343	4.08642e-83		Solyc08g075940.4	-2.97343	0.000345135
Solyc06g062330.3	5.33969	1.56322e-92		Solyc08g076520.3	-1.24937	1.00316e-05
Solyc06g062340.3	5.22902	7.40782e-14		Solyc08g076630.3	5.82923	0.000538209
Solyc06g062540.3	4.50173	1.56629e-07		Solyc08g076650.3	-1.19608	4.29767e-05
Solyc06g062900.4	-1.29215	1.95209e-14		Solyc08g076883.1	-2.42679	3.53599e-05
Solyc06g062920.3	4.45564	2.01712e-05		Solyc08g077060.3	-1.34488	1.9273e-09
Solyc06g063090.4	2.79609	5.71608e-29		Solyc08g077430.3	-1.06324	1.36946e-05
Solyc06g063110.3	4.84972	1.91622e-24		Solyc08g077540.2	1.09196	0.00406691
Solyc06g063180.4	1.34346	2.3987e-10		Solyc08g077710.3	1.25194	2.34913e-09
Solyc06g063210.3	1.35782	4.917e-06		Solyc08g077720.3	1.15302	2.2552e-07
Solyc06g063350.1	2.17348	8.29624e-07		Solyc08g078020.1	-1.06961	1.96502e-05
Solyc06g063370.3	-1.656	1.77909e-14		Solyc08g078040.4	1.52344	6.39242e-11
Solyc06g064490.2	-1.33087	2.51869e-09		Solyc08g078060.3	1.05674	0.000290181
Solyc06g064550.3	-1.78795	3.77683e-12		Solyc08g078100.1	-1.44563	0.000595125
Solyc06g064590.3	3.87684	7.95232e-05		Solyc08g078170.1	6.20181	1.782e-05
Solyc06g065010.5	5.04	2.56765e-71		Solyc08g078180.1	4.58012	0.0063065
Solyc06g065060.1	5.24766	0.00179434		Solyc08g078190.3	1.60202	0.000395726
Solyc06g065180.3	1.04987	2.09408e-16		Solyc08g078210.3	-1.57541	3.4041e-06
Solyc06g065310.3	1.10318	5.13326e-05		Solyc08g078510.3	1.32909	0.000293205
Solyc06g065430.3	4.82624	0.00659011		Solyc08g078650.3	3.71776	1.184e-17
Solyc06g065530.5	3.06631	3.28111e-70		Solyc08g078670.2	-2.08043	3.28857e-19
Solyc06g065550.2	2.69237	4.79865e-06		Solyc08g078700.3	2.74657	4.0356e-07
Solyc06g065570.3	1.11889	5.6757e-16		Solyc08g078720.3	1.15233	1.45913e-06
Solyc06g065680.3	-1.28925	5.67006e-09		Solyc08g078850.3	1.12111	0.000910601
Solyc06g065970.1	-1.38751	8.64002e-06		Solyc08g078900.1	1.01362	0.000481383
Solyc06g066070.1	-4.00779	0.016168		Solyc08g078920.2	3.36391	2.13722e-06
Solyc06g066310.3	2.18466	5.16796e-32		Solyc08g079090.4	-1.16434	1.13112e-05
Solyc06g066430.3	-1.21497	1.0992e-12		Solyc08g079230.1	3.09725	5.57853e-11
Solyc06g066590.4	3.51175	1.73384e-24		Solyc08g079420.3	1.475	2.52661e-08
Solyc06g066630.1	1.37235	5.49982e-05		Solyc08g079550.1	-1.62298	1.02969e-05
Solyc06g066640.3	-1.21022	7.25346e-09		Solyc08g079590.3	1.22762	1.76852e-05
Solyc06g066650.4	-1.41457	4.91391e-05		Solyc08g079740.3	-1.33539	2.37115e-05
Solyc06g067870.3	-1.90871	0.00146081		Solyc08g079770.3	-1.01494	0.000693817
Solyc06g068160.3	-3.51071	0.00027229		Solyc08g079890.2	-1.02605	0.000162427
Solyc06g068230.4	-1.5706	1.53871e-18		Solyc08g079900.3	4.25239	1.45391e-149
Solyc06g068240.3	-1.35345	0.0068795		Solyc08g080050.4	-1.0019	3.59046e-06
Solyc06g068290.1	-1.09628	4.58292e-06		Solyc08g080130.3	1.17083	1.90501e-11
Solyc06g068550.5	-1.60891	0.00867594		Solyc08g080540.3	2.60292	2.76838e-08
Solyc06g068680.3	-1.01403	3.12251e-10		Solyc08g080630.4	1.86548	1.77245e-08
Solyc06g068710.3	1.5391	0.000482083		Solyc08g080640.2	1.0444	3.00744e-07
Solyc06g068820.3	1.01409	3.87817e-09		Solyc08g080660.1	2.3789	2.01969e-32
Solyc06g068910.3	-2.27485	1.43187e-05		Solyc08g080680.4	1.4954	9.28918e-13
Solyc06g068990.4	-2.08334	5.12611e-10		Solyc08g080780.4	-1.16009	1.04086e-05
Solyc06g069040.4	2.61875	2.59262e-16		Solyc08g080810.3	5.93357	3.74118e-05
Solyc06g069130.4	3.263	4.89551e-08		Solyc08g080820.1	5.51838	0.000733818
Solyc06g069150.1	1.98828	0.000774884		Solyc08g080930.1	6.67627	2.98997e-06
Solyc06g069280.4	-1.08215	9.39964e-09		Solyc08g080940.3	1.15407	7.72009e-05
Solyc06g069420.3	-1.29004	1.50445e-05		Solyc08g080960.4	1.45027	0.00290096
Solyc06g069565.2	1.20338	0.0177672		Solyc08g081180.3	1.40904	4.17838e-10
Solyc06g069650.4	4.7631	2.89677e-25		Solyc08g081220.1	-1.26109	0.00119437
Solyc06g069730.3	-3.41693	1.3436e-11		Solyc08g081230.1	1.89962	4.61974e-09
Solyc06g069760.3	-1.26693	0.000122933		Solyc08g081370.1	1.56302	0.000147657
Solyc06g069880.1	-1.00673	1.08091e-12		Solyc08g081535.1	1.44669	0.0036735
Solyc06g071030.3	-1.45407	9.37062e-07		Solyc08g081550.4	2.54524	4.65737e-11
Solyc06g071330.4	-1.00458	9.70369e-07		Solyc08g081650.3	-1.29786	0.00484135
Solyc06g071400.3	1.0426	3.2517e-05		Solyc08g081790.3	1.58976	0.00142791
Solyc06g071810.1	1.10987	2.04773e-08		Solyc08g082010.3	-1.08003	2.49164e-05
Solyc06g071920.5	1.48953	1.28427e-33		Solyc08g082110.5	1.07416	4.84627e-05
Solyc06g071990.4	1.0952	4.14067e-05		Solyc08g082120.2	-1.23538	2.65671e-05
Solyc06g072030.1	1.17736	3.45956e-11		Solyc08g082170.4	-1.06601	2.42683e-10
Solyc06g072220.1	1.21379	2.75623e-05		Solyc08g082210.4	-1.79318	0.00480026
Solyc06g072230.1	1.32597	5.50631e-11		Solyc08g082240.1	5.80358	0.000202925
Solyc06g072330.3	1.22693	1.07992e-07		Solyc08g082485.1	2.15716	0.000744209
Solyc06g072550.3	2.10186	4.84456e-13		Solyc08g082610.4	1.23657	1.00652e-06
Solyc06g072600.3	1.45412	9.87983e-14		Solyc08g082900.4	1.36653	1.08429e-05
Solyc06g072650.1	2.98911	6.43681e-08		Solyc08g083050.1	1.15528	0.000190758
Solyc06g072660.4	1.01099	1.88844e-06		Solyc08g083120.3	1.20129	3.37929e-12
Solyc06g072700.3	-1.17158	1.80787e-06		Solyc08g083220.1	-1.20383	0.0013126
Solyc06g072710.3	-1.38482	4.27159e-05		Solyc08g083240.3	-1.0546	0.0128801
Solyc06g073090.3	-1.09275	1.70895e-12		Solyc08g083320.4	-1.12888	1.86193e-07
Solyc06g073300.1	1.03431	8.92079e-10		Solyc08g083380.2	1.51478	1.06468e-06
Solyc06g073310.3	1.16263	8.3082e-18		Solyc08g083410.1	-3.59062	0.000166439
Solyc06g073540.4	-1.21755	4.41079e-13		Solyc08g083500.2	-3.01861	0.00177219
Solyc06g073830.1	5.21959	0.00170104		Solyc09g005000.1	1.13167	0.000425599
Solyc06g073850.1	1.06135	0.00217154		Solyc09g005020.1	-1.37846	0.00106925
Solyc06g073900.3	1.25618	2.66061e-18		Solyc09g005030.3	-1.26437	0.00503239
Solyc06g073980.4	-1.12285	0.000517498		Solyc09g005640.3	1.00413	1.43928e-06
Solyc06g074000.1	-1.45233	4.44449e-05		Solyc09g005690.3	5.21896	0.00139496
Solyc06g074030.1	1.5456	1.07742e-08		Solyc09g005830.1	3.96214	0.0131758
Solyc06g074070.3	-1.93374	0.000319301		Solyc09g005840.3	2.2294	1.00123e-08
Solyc06g074090.3	-1.38392	8.67172e-11		Solyc09g006005.1	2.57162	2.08327e-29
Solyc06g074140.1	7.469	1.05404e-12		Solyc09g007010.1	3.35977	0.000647767
Solyc06g074200.4	-1.55964	0.00010601		Solyc09g007190.3	-1.06681	4.00415e-07
Solyc06g074320.3	1.99457	0.00918037		Solyc09g007350.3	1.18031	3.18259e-07
Solyc06g074430.4	1.05638	3.43062e-12		Solyc09g007520.3	2.24248	4.22418e-10
Solyc06g074510.5	-1.20664	5.62292e-14		Solyc09g007850.3	-1.24323	1.94582e-07
Solyc06g074530.1	2.10418	3.54058e-18		Solyc09g008190.3	1.33097	7.11695e-06
Solyc06g074550.3	1.38697	0.000738335		Solyc09g008380.3	-1.73923	1.22075e-05
Solyc06g074620.3	1.50149	0.000811146		Solyc09g008560.5	1.17463	1.3112e-05
Solyc06g074730.5	-1.4278	1.53659e-05		Solyc09g008670.3	-5.05425	8.32768e-08
Solyc06g074790.3	1.03134	4.42337e-06		Solyc09g008740.1	7.38726	3.96855e-07
Solyc06g074800.1	-1.39922	7.66937e-15		Solyc09g008750.1	2.00822	4.75975e-08
Solyc06g074820.3	-2.41926	8.61836e-06		Solyc09g008760.1	3.76388	1.34599e-06
Solyc06g075180.1	1.16033	2.95319e-12		Solyc09g008780.4	1.14605	1.743e-06
Solyc06g075190.1	2.24509	4.12546e-19		Solyc09g008790.4	-1.15979	1.39661e-06
Solyc06g075510.4	1.38202	2.63124e-14		Solyc09g009190.5	-1.16683	8.89069e-06
Solyc06g075600.3	-1.60153	0.000114555		Solyc09g009220.5	1.13641	2.44161e-08
Solyc06g075690.3	1.9274	7.98776e-13		Solyc09g009260.3	1.12747	9.64903e-05
Solyc06g076020.3	3.5401	2.98034e-37		Solyc09g009280.1	1.33653	0.0112497
Solyc06g076160.4	8.40777	6.16971e-69		Solyc09g009540.5	1.79718	9.78033e-07
Solyc06g076230.1	-1.31591	1.28351e-07		Solyc09g009650.3	1.2865	2.44503e-05
Solyc06g076260.3	1.18433	8.39666e-13		Solyc09g009670.3	-4.06541	0.00273159
Solyc06g076290.1	3.12893	5.34478e-05		Solyc09g009980.3	2.80669	0.00603797
Solyc06g076300.3	4.40665	5.92745e-22		Solyc09g010000.5	1.2586	9.17195e-08
Solyc06g076320.1	5.77324	0.000287937		Solyc09g010140.3	-1.25062	6.02258e-06
Solyc06g076400.3	-1.02085	1.76507e-12		Solyc09g010450.1	-1.1351	0.000469447
Solyc06g076520.1	2.0934	3.81311e-18		Solyc09g010550.4	-1.17398	7.20505e-08
Solyc06g076560.2	2.79762	2.98254e-35		Solyc09g010850.4	1.20046	2.16437e-07
Solyc06g076660.3	1.38238	1.39361e-06		Solyc09g011223.1	1.16555	9.35894e-07
Solyc06g076780.3	1.23396	3.35727e-12		Solyc09g011400.1	1.7174	2.66849e-06
Solyc06g076910.3	2.08641	0.00296719		Solyc09g011470.3	1.56978	1.04854e-06
Solyc06g082050.3	-1.35833	6.51218e-05		Solyc09g011490.3	1.27278	0.000409736
Solyc06g082150.4	-1.09984	1.297e-09		Solyc09g011520.3	3.10229	0.00280796
Solyc06g082190.3	1.65478	2.34315e-12		Solyc09g011540.2	2.04947	3.7959e-05
Solyc06g082280.3	-1.05562	5.70676e-10		Solyc09g011550.4	2.90995	2.09166e-13
Solyc06g082440.1	1.22772	7.61549e-06		Solyc09g011590.4	1.86272	4.04541e-13
Solyc06g082860.5	-1.51626	2.04635e-06		Solyc09g011600.3	2.86959	6.23806e-11
Solyc06g082940.3	-1.00683	6.06195e-08		Solyc09g011630.3	2.60852	2.24627e-19
Solyc06g082950.5	-1.24964	3.40703e-09		Solyc09g011640.5.1	1.53933	6.2469e-11
Solyc06g083040.3	-1.35529	1.50866e-10		Solyc09g011660.3	1.39468	1.52745e-06
Solyc06g083070.3	-2.40144	1.35674e-22		Solyc09g011670.4	1.97205	1.07604e-09
Solyc06g083270.3	1.49918	8.49994e-08		Solyc09g011740.4	1.5477	1.55897e-16
Solyc06g083330.2	1.49307	0.00552779		Solyc09g011860.5	1.29658	0.000147006
Solyc06g083340.3	1.15822	7.67367e-08		Solyc09g011870.3	6.00245	4.03593e-06
Solyc06g083440.3	1.42665	4.35027e-13		Solyc09g011920.3	1.27552	8.67765e-09
Solyc06g083580.4	-1.91362	3.2765e-06		Solyc09g013150.4	3.8381	1.92648e-13
Solyc06g083650.3	-1.57338	2.45394e-05		Solyc09g014350.3	1.45227	0.00029698
Solyc06g083790.3	1.18033	8.42698e-18		Solyc09g014520.3	-1.14942	7.65393e-07
Solyc06g083800.4	1.20938	0.00659393		Solyc09g014720.3	2.19608	9.59202e-12
Solyc06g084050.4	-1.19886	1.00092e-06		Solyc09g014860.3	1.17897	1.20672e-05
Solyc06g084090.4	1.10785	0.0024788		Solyc09g014990.4	2.02625	6.57618e-20
Solyc06g084230.3	1.00411	3.30505e-17		Solyc09g015080.3	-1.09722	0.00045438
Solyc06g084250.4	-1.03542	7.40539e-09		Solyc09g015380.1	2.07688	2.4009e-05
Solyc06g084420.1	-1.22976	0.000640621		Solyc09g015770.3	1.42677	8.65356e-07
Solyc06g084480.3	-1.13213	4.9896e-13		Solyc09g018010.3	1.00116	8.6615e-07
Solyc06g150130.1	-1.22189	5.90336e-10		Solyc09g018020.3	-1.23924	3.1382e-05
Solyc06g150137.1	2.05504	7.70616e-17		Solyc09g018890.3	-1.08845	6.46799e-06
Solyc06g150138.1	3.10223	1.74091e-11		Solyc09g030370.3	1.68022	0.00659845
Solyc06g160050.1	-3.46257	6.49687e-05		Solyc09g031970.3	-1.06978	2.872e-05
Solyc07g005090.5	1.33224	6.51469e-19		Solyc09g057607.1	2.00516	0.000638922
Solyc07g005110.4	2.78241	1.75333e-10		Solyc09g057950.3	1.46702	0.00683295
Solyc07g005150.3	8.38664	9.18812e-12		Solyc09g057960.1	2.50821	2.74083e-15
Solyc07g005380.5	5.35351	1.72595e-19		Solyc09g059040.3	1.19583	1.04845e-06
Solyc07g005440.1	1.30971	1.13568e-14		Solyc09g060100.3	-1.0588	0.00499963
Solyc07g005930.4	-1.044	4.13615e-12		Solyc09g061860.4	-1.42284	4.32896e-08
Solyc07g005960.3	-1.35355	6.10516e-08		Solyc09g063030.4	-1.06514	3.94628e-06
Solyc07g006030.4	-2.13262	1.8835e-06		Solyc09g063130.3	-1.12557	3.47616e-07
Solyc07g006090.3	1.1007	5.18949e-06		Solyc09g063150.3	3.64757	3.79668e-07
Solyc07g006265.1	1.33128	1.23163e-11		Solyc09g064273.1	-1.36253	0.00015346
Solyc07g006280.3	1.32494	8.85744e-17		Solyc09g064560.1	6.40411	4.85991e-05
Solyc07g006370.1	3.91556	3.61483e-45		Solyc09g065000.4	-1.7168	0.0023542
Solyc07g006420.1	3.19933	1.47805e-11		Solyc09g065180.3	-1.08267	0.000166928
Solyc07g006480.4	2.64636	1.61266e-09		Solyc09g065400.2	4.24014	3.53639e-05
Solyc07g006600.1	-1.17952	0.000421905		Solyc09g065620.3	-1.19535	0.000358022
Solyc07g006620.4	-2.57186	9.80481e-10		Solyc09g065760.4	-1.17795	0.000282248
Solyc07g006710.3	-6.37605	8.04672e-06		Solyc09g065840.3	-1.04608	5.15145e-05
Solyc07g006890.1	1.90245	3.31645e-24		Solyc09g065890.4	-1.14277	0.000268905
Solyc07g007050.1	-1.24836	5.28342e-06		Solyc09g066350.1	7.2729	3.42135e-08
Solyc07g007170.3	1.30502	6.84627e-15		Solyc09g072610.3	1.81334	1.72446e-07
Solyc07g007240.3	-1.41867	0.0190306		Solyc09g072700.4	2.43227	5.37546e-18
Solyc07g007280.4	-1.29603	6.43715e-07		Solyc09g074050.3	1.60758	4.93206e-13
Solyc07g007350.1	-1.0061	3.53466e-07		Solyc09g074110.4	-1.04393	2.61366e-05
Solyc07g007600.3	-1.13802	1.87742e-12		Solyc09g074260.1	-1.13234	0.00024004
Solyc07g007790.3	-1.0788	1.15541e-10		Solyc09g074350.1	7.75552	1.68328e-08
Solyc07g007980.3	-1.17377	1.92136e-07		Solyc09g074475.1	3.30237	7.71834e-10
Solyc07g008140.3	2.6479	6.00676e-23		Solyc09g074550.3	1.72287	1.27834e-10
Solyc07g008240.3	1.50808	3.23335e-18		Solyc09g074620.3	1.11037	5.81435e-05
Solyc07g008250.3	1.09723	8.43344e-17		Solyc09g074870.4	1.14866	7.0654e-05
Solyc07g008440.3	1.68637	3.94611e-07		Solyc09g074890.1	6.29339	1.21876e-05
Solyc07g008600.1	1.15802	0.000862488		Solyc09g074940.3	-1.17769	0.000103936
Solyc07g008620.1	1.61236	9.7512e-14		Solyc09g075210.3	-1.9537	5.23204e-17
Solyc07g008900.4	-1.10727	5.31622e-12		Solyc09g075350.5	-2.38792	9.63133e-05
Solyc07g008930.1	1.83208	8.19686e-15		Solyc09g075400.4	2.53413	0.00471817
Solyc07g009070.5	5.00507	0.00348874		Solyc09g075460.3	-1.49601	1.35001e-10
Solyc07g009150.3	-1.13764	3.81886e-06		Solyc09g075560.1	-1.17086	4.54293e-05
Solyc07g009320.3	1.10992	2.91782e-13		Solyc09g075590.1	-1.55378	0.00218999
Solyc07g009380.5	-1.8264	5.54705e-16		Solyc09g075680.1	1.36346	9.10802e-07
Solyc07g009443.1	2.85104	1.04487e-14		Solyc09g075750.1	2.20646	1.37618e-15
Solyc07g014600.2	-1.32203	1.27103e-05		Solyc09g075820.3	1.20792	9.36397e-09
Solyc07g014730.3	-1.216	0.0144792		Solyc09g075870.2	2.32713	1.23335e-09
Solyc07g016180.3	-1.07774	1.68052e-11		Solyc09g075920.1	1.51067	3.72282e-06
Solyc07g016210.1	2.28846	0.00456067		Solyc09g082520.3	1.04136	3.75992e-07
Solyc07g016215.1	1.36781	0.01135		Solyc09g082570.3	2.27741	7.34855e-13
Solyc07g017860.3	1.4128	8.98512e-17		Solyc09g082810.3	1.4779	5.06919e-07
Solyc07g018140.3	-1.13575	1.00308e-06		Solyc09g083050.3	1.59394	1.31069e-09
Solyc07g018200.1	2.2388	2.19771e-05		Solyc09g083130.3	-1.39315	3.2919e-09
Solyc07g018300.3	1.63366	0.00212247		Solyc09g083330.3	-1.0383	5.63428e-06
Solyc07g020790.4	-1.09222	0.000203219		Solyc09g084480.3	-3.04112	0.00123591
Solyc07g020800.3	-1.71591	0.000313005		Solyc09g084490.5	-2.149	6.6768e-05
Solyc07g020870.3	3.27824	3.80309e-13		Solyc09g089500.3	-1.9666	0.0118272
Solyc07g021630.3	-1.62316	1.5669e-13		Solyc09g089570.4	4.52518	0.000213675
Solyc07g024070.3	1.47638	0.00344391		Solyc09g089640.2	1.123	0.000361314
Solyc07g025380.3	1.17048	0.000590327		Solyc09g089670.3	1.37722	6.6275e-11
Solyc07g025510.5	-1.04866	0.01142		Solyc09g089780.3	2.51773	4.30058e-09
Solyc07g032390.2	-1.27339	1.57465e-06		Solyc09g089790.3	1.42844	3.16285e-05
Solyc07g032670.3	-1.47088	0.00181919		Solyc09g089910.1	6.82481	1.91865e-06
Solyc07g039190.4	-1.62637	3.10564e-13		Solyc09g089930.3	1.11877	2.70076e-06
Solyc07g039410.3	2.24961	9.11733e-22		Solyc09g090040.3	2.38758	1.78963e-12
Solyc07g039570.3	3.57919	4.63966e-27		Solyc09g090080.1	1.93927	6.61379e-06
Solyc07g040680.3	-1.42438	2.25001e-06		Solyc09g090130.3	1.23911	4.23753e-07
Solyc07g040710.3	6.95184	3.2302e-07		Solyc09g090210.3	6.56427	5.31407e-05
Solyc07g040890.1	2.77367	0.000116798		Solyc09g090445.1	1.12015	3.45161e-05
Solyc07g041010.3	1.52255	6.83188e-16		Solyc09g090470.3	1.51017	3.74093e-10
Solyc07g041720.1	-2.21308	3.03219e-06		Solyc09g090500.3	1.13676	0.000217977
Solyc07g041920.5	-1.92468	4.18792e-18		Solyc09g090510.3	-1.07221	2.14313e-05
Solyc07g042220.2	4.90386	0.00845653		Solyc09g090540.3	1.37863	2.23326e-08
Solyc07g042490.1	1.91489	1.9917e-11		Solyc09g090610.3	1.15531	5.37625e-05
Solyc07g042510.3	1.82852	2.66784e-17		Solyc09g090830.4	1.3103	4.9464e-08
Solyc07g042550.3	2.03288	2.86383e-17		Solyc09g090900.4	4.18351	6.06419e-06
Solyc07g042990.1	-1.13911	0.0179866		Solyc09g090910.3	-1.05834	0.0029676
Solyc07g043150.1	2.21747	0.000108232		Solyc09g090980.3	3.0505	3.29904e-07
Solyc07g043160.1	-1.03233	1.08436e-10		Solyc09g090990.2	6.24407	1.08534e-10
Solyc07g043170.4	1.13225	2.73455e-05		Solyc09g091000.5	5.89208	1.6479e-15
Solyc07g043250.1	1.01127	2.05885e-06		Solyc09g091050.4	-1.4208	3.33332e-09
Solyc07g043420.3	-1.27091	4.1729e-08		Solyc09g091430.5	-1.47324	7.87378e-09
Solyc07g043480.1	-1.73447	0.00129718		Solyc09g091580.3	-1.03242	0.000220969
Solyc07g043510.3	1.01017	5.03451e-09		Solyc09g091615.1	4.05565	0.00922028
Solyc07g043550.3	1.25875	4.35512e-06		Solyc09g091630.1	5.65014	0.000350226
Solyc07g044860.3	-1.09333	3.55225e-12		Solyc09g091670.3	7.20883	4.64285e-58
Solyc07g044960.1	2.42928	7.95286e-10		Solyc09g091700.4	-1.16561	0.00839266
Solyc07g045000.5	3.5613	0.00362455		Solyc09g091830.5	-1.19384	5.56647e-07
Solyc07g045030.4	4.52232	2.92577e-42		Solyc09g092130.3	-1.00942	0.0021883
Solyc07g045080.3	-1.56379	3.02463e-10		Solyc09g092270.3	-1.24556	5.21135e-10
Solyc07g045100.1	1.16417	4.05721e-09		Solyc09g092430.3	-1.87322	1.59545e-07
Solyc07g045160.3	2.94037	1.59481e-36		Solyc09g092520.3	-1.10922	4.62314e-06
Solyc07g045180.4	-1.10953	1.8451e-17		Solyc09g092580.4	1.50571	0.00498067
Solyc07g045350.4	1.61162	1.04834e-11		Solyc09g092725.1	1.22454	0.000694802
Solyc07g045440.1	-1.56935	1.01055e-12		Solyc09g092760.2	1.71089	0.000100168
Solyc07g045530.2	3.28117	2.46849e-10		Solyc09g097760.3	3.97577	8.35256e-29
Solyc07g045570.3	-1.77459	2.58345e-07		Solyc09g097860.4	-1.36641	2.46307e-05
Solyc07g047710.3	-1.80214	9.46583e-09		Solyc09g097960.3	2.62867	1.64364e-10
Solyc07g047800.3	1.13437	1.6354e-10		Solyc09g098160.3	3.7506	1.40328e-10
Solyc07g047850.3	-1.42386	1.08313e-07		Solyc09g098310.3	1.17992	0.000350188
Solyc07g047940.4	-1.2625	0.000156561		Solyc09g098385.1	3.13683	3.24109e-08
Solyc07g048000.3	4.11893	0.0121647		Solyc09g098420.3	-4.67432	0.00405976
Solyc07g048010.4	1.12438	0.00131133		Solyc09g098500.4	1.42652	5.48882e-07
Solyc07g048060.4	4.08077	0.000362566		Solyc09g098510.4	1.07825	0.00114555
Solyc07g048070.3	4.54058	6.84779e-36		Solyc09g098610.2	1.71872	0.00152756
Solyc07g049370.2	-1.01159	0.00359343		Solyc09g160240.1	-2.31992	2.31033e-05
Solyc07g049440.3	-1.31787	0.0102842		Solyc10g005300.3	1.77346	0.00646874
Solyc07g049530.3	4.32625	1.23525e-15		Solyc10g005400.3	-3.48484	1.01614e-09
Solyc07g049550.3	2.52048	4.10282e-48		Solyc10g005510.3	1.75627	1.17829e-05
Solyc07g049600.4	-1.85119	0.00218228		Solyc10g005690.3	-1.61312	2.9818e-07
Solyc07g049645.1	1.97683	1.34769e-06		Solyc10g005960.1	-1.36778	2.42805e-08
Solyc07g049655.1	1.62066	1.08378e-05		Solyc10g006580.3	1.04487	8.26178e-07
Solyc07g049670.4	6.36642	1.07599e-06		Solyc10g006660.3	1.20882	1.71376e-06
Solyc07g051820.3	-1.97618	1.22198e-14		Solyc10g006690.4	1.53096	0.000512361
Solyc07g051950.3	4.58016	0.000113781		Solyc10g006710.4	1.97443	1.09986e-16
Solyc07g052120.5	6.39058	2.16783e-62		Solyc10g006720.4	6.89823	1.97814e-06
Solyc07g052150.4	5.97179	8.16616e-23		Solyc10g006740.4	1.03999	0.0042874
Solyc07g052220.2	-1.0274	0.000539869		Solyc10g006900.3	-1.41598	8.75161e-10
Solyc07g052240.3	-1.06738	0.00166878		Solyc10g006960.3	-5.6681	0.000281725
Solyc07g052370.4	8.21076	8.80609e-53		Solyc10g006970.3	-1.16182	1.92335e-08
Solyc07g052440.3	2.26505	0.0003732		Solyc10g007020.1	1.15262	2.40536e-05
Solyc07g052460.3	2.49911	3.5703e-06		Solyc10g007070.4	-1.18538	0.000163466
Solyc07g052690.4	-1.01538	2.07642e-09		Solyc10g007120.4	-1.26146	2.21706e-05
Solyc07g052980.3	-3.28426	1.69428e-14		Solyc10g007280.4	1.05363	2.19223e-05
Solyc07g053020.3	-1.33927	2.6603e-12		Solyc10g007570.4	1.52305	0.0130572
Solyc07g053050.1	3.27391	1.44328e-06		Solyc10g007650.3	1.09542	0.000124501
Solyc07g053150.3	1.29446	0.000479357		Solyc10g007690.3	-2.03028	1.11303e-14
Solyc07g053200.5	-2.08365	0.00147554		Solyc10g007870.3	1.62606	8.54548e-06
Solyc07g053360.5	-2.70728	0.000274183		Solyc10g007890.5	3.77738	0.00703126
Solyc07g053420.5	2.97471	0.000176634		Solyc10g007980.3	1.01368	4.47873e-07
Solyc07g053480.4	1.2047	0.000187631		Solyc10g008100.3	1.05647	0.00314435
Solyc07g053530.1	-1.46959	0.0121041		Solyc10g008410.1	-2.00663	1.22e-08
Solyc07g053540.1	-1.74609	5.83063e-13		Solyc10g008730.3	2.08875	3.72389e-06
Solyc07g053550.3	1.56926	2.68356e-09		Solyc10g008780.1	-2.25026	0.00807871
Solyc07g053760.4	1.09343	7.75677e-11		Solyc10g008870.3	1.11307	1.2111e-06
Solyc07g053900.2	-2.81124	0.000128899		Solyc10g008910.1	1.47807	1.35153e-08
Solyc07g053950.1	1.57184	0.000115574		Solyc10g009110.1	1.02047	0.0021045
Solyc07g054120.3	-1.80453	4.64801e-05		Solyc10g009340.1	1.02219	1.69303e-05
Solyc07g054130.2	-2.65572	6.49873e-05		Solyc10g009550.3	1.50859	0.00038017
Solyc07g054210.3	-1.3837	1.68647e-12		Solyc10g011910.5	1.0221	0.00196765
Solyc07g054490.3	-1.12706	2.461e-07		Solyc10g011930.1	4.1066	1.56574e-06
Solyc07g054720.2	5.15906	3.50326e-22		Solyc10g012050.3	-1.20116	4.40754e-07
Solyc07g054780.1	4.11652	0.0111923		Solyc10g012080.4	1.83285	5.07046e-13
Solyc07g054920.2	2.43155	0.000409291		Solyc10g012370.3	1.79908	1.71559e-14
Solyc07g055050.3	-1.40764	2.61928e-12		Solyc10g017570.3	1.84373	2.87413e-10
Solyc07g055080.3	1.77388	2.87715e-26		Solyc10g018300.3	-1.11808	5.44267e-05
Solyc07g055415.2	4.45615	0.00418733		Solyc10g018340.1	4.57142	1.86939e-15
Solyc07g055490.4	3.55841	0.0140342		Solyc10g018645.1	-1.18809	8.27651e-08
Solyc07g055560.4	2.6953	0.000207964		Solyc10g024410.2	-1.04748	6.51875e-15
Solyc07g055670.1	1.77202	0.000240466		Solyc10g024490.2	4.12226	0.000333211
Solyc07g055690.1	1.0061	1.51597e-05		Solyc10g045420.3	1.59637	4.06774e-11
Solyc07g055710.3	2.28879	3.90831e-36		Solyc10g047050.2	-1.06623	1.19754e-05
Solyc07g055720.5	-1.51531	2.10109e-19		Solyc10g047210.1	-1.09329	3.28665e-05
Solyc07g055910.4	-1.44883	0.000388732		Solyc10g049280.2	5.19903	0.00614662
Solyc07g055920.4	6.36504	0.000109774		Solyc10g049420.2	1.59261	0.0114561
Solyc07g056060.4	-2.19222	0.000190887		Solyc10g050870.3	1.00375	1.31582e-06
Solyc07g056100.1	5.20347	0.008291		Solyc10g050880.2	7.35038	3.9375e-06
Solyc07g056190.3	1.83226	4.32205e-06		Solyc10g051130.3	1.21788	2.3993e-06
Solyc07g056200.3	2.47676	0.000375673		Solyc10g051250.1	1.82602	2.98119e-09
Solyc07g056210.5	2.13136	0.00462597		Solyc10g052490.2	-1.21304	0.000492069
Solyc07g056260.4	-1.01965	2.52783e-05		Solyc10g054440.3	2.86489	4.28509e-21
Solyc07g056310.3	-1.24587	0.000327329		Solyc10g054670.3	1.15836	0.00421671
Solyc07g056360.1	-4.58469	0.0140581		Solyc10g055200.1	4.29121	1.53151e-25
Solyc07g056390.4	1.40081	4.35143e-11		Solyc10g055390.2	-1.12248	3.51959e-05
Solyc07g056400.1	2.56819	7.55519e-09		Solyc10g055420.2	2.63565	5.36488e-07
Solyc07g056440.3	1.22942	0.00440231		Solyc10g055630.2	-1.46122	1.64474e-10
Solyc07g056470.3	1.69847	4.90842e-06		Solyc10g055730.3	-1.61177	0.000351405
Solyc07g056500.4	1.88038	5.12383e-09		Solyc10g055810.2	1.27507	1.12421e-13
Solyc07g056510.3	4.66706	0.00211368		Solyc10g055820.3	2.09213	6.91569e-09
Solyc07g056540.3	-1.24466	3.56421e-12		Solyc10g061887.1	-1.27493	0.00066625
Solyc07g056610.2	5.00127	1.78578e-07		Solyc10g062160.3	1.68954	2.1704e-05
Solyc07g056704.2	6.5536	3.34393e-06		Solyc10g074390.1	6.28709	2.4897e-06
Solyc07g056708.1	4.91065	0.00540774		Solyc10g074440.2	1.0244	0.00208088
Solyc07g062040.3	-1.77944	0.00123582		Solyc10g074540.1	-1.29074	0.000401981
Solyc07g062260.3	-1.50603	4.07194e-14		Solyc10g074740.2	1.68635	2.76861e-07
Solyc07g062480.2	5.64864	2.26533e-105		Solyc10g074750.1	1.16838	0.000137935
Solyc07g062490.1	2.05616	2.07389e-28		Solyc10g074880.3	1.42002	0.000687827
Solyc07g062543.2	-1.08145	0.00796251		Solyc10g074950.2	-1.45519	0.000239299
Solyc07g062580.4	-1.3079	2.59391e-23		Solyc10g074970.1	-1.32029	4.38003e-06
Solyc07g062750.4	-1.28617	0.00590979		Solyc10g076190.2	5.65698	4.17638e-05
Solyc07g063170.1	2.05519	1.79652e-05		Solyc10g076220.3	8.10092	1.58417e-10
Solyc07g063180.3	2.41654	0.00318615		Solyc10g076240.3	9.43613	2.57383e-12
Solyc07g063230.3	-1.12028	4.30172e-08		Solyc10g076460.2	4.55252	0.000414199
Solyc07g063410.3	1.1432	4.09995e-09		Solyc10g076480.2	3.13999	1.43034e-15
Solyc07g063480.4	-1.20022	1.88559e-10		Solyc10g076500.3	3.52735	0.00138353
Solyc07g063510.3	-1.00127	8.1647e-08		Solyc10g076510.2	1.46363	0.00863788
Solyc07g063590.4	-1.30268	3.09904e-09		Solyc10g076530.2	1.32227	0.000561471
Solyc07g063600.3	-2.56212	1.0921e-10		Solyc10g076550.1	1.7249	2.23379e-06
Solyc07g063710.2	4.55509	2.22481e-46		Solyc10g076560.1	1.86589	0.001128
Solyc07g063730.3	4.27049	1.39424e-13		Solyc10g076700.2	-1.23865	8.86739e-06
Solyc07g063900.3	1.09672	1.5414e-15		Solyc10g076780.1	2.39458	2.17972e-07
Solyc07g063970.3	-1.51765	0.00149037		Solyc10g077040.2	-1.06699	6.03615e-08
Solyc07g064160.3	-2.79622	1.58947e-10		Solyc10g078220.2	6.25334	4.87524e-61
Solyc07g064270.3	1.09814	5.04686e-17		Solyc10g078230.3	4.9607	2.77321e-14
Solyc07g064420.3	1.19178	7.63315e-10		Solyc10g078370.2	-2.81382	0.00267296
Solyc07g064470.4	1.21941	4.30074e-07		Solyc10g078490.2	1.61499	2.07451e-08
Solyc07g064600.3	-1.05715	4.97636e-06		Solyc10g078630.2	1.46831	8.83235e-07
Solyc07g064800.3	1.41363	1.02579e-15		Solyc10g078960.2	1.51369	1.81824e-17
Solyc07g064830.3	-1.46052	4.07828e-09		Solyc10g079110.2	-1.16452	9.5592e-08
Solyc07g064870.3	1.98709	2.18965e-05		Solyc10g079350.3	-2.58461	0.000232952
Solyc07g064930.3	1.04637	4.38483e-12		Solyc10g079730.4	-1.1821	0.00634263
Solyc07g065090.2	1.9087	3.36459e-17		Solyc10g079750.2	-1.3557	0.000343215
Solyc07g065250.3	1.00143	1.95236e-06		Solyc10g079810.1	3.32485	0.000799507
Solyc07g065320.4	-1.71421	9.65865e-18		Solyc10g079860.2	1.0241	0.00809711
Solyc07g065330.3	2.77224	1.41484e-57		Solyc10g079920.2	2.1526	8.74035e-06
Solyc07g065340.1	2.99649	5.89764e-38		Solyc10g079930.1	1.83169	4.30047e-10
Solyc07g065500.2	-1.5056	3.28412e-25		Solyc10g080010.2	2.32163	2.15166e-12
Solyc07g065650.2	1.10712	3.74131e-14		Solyc10g080560.2	1.71104	2.13417e-07
Solyc07g065880.4	-1.50899	1.30445e-05		Solyc10g080640.3	1.99833	0.000975179
Solyc07g065900.3	-2.40459	1.12051e-08		Solyc10g080930.2	1.01935	1.92205e-08
Solyc07g065960.1	2.47756	1.48039e-32		Solyc10g081210.3	1.97333	0.00609719
Solyc07g066080.3	1.75866	2.58624e-24		Solyc10g081430.2	2.55563	0.00934278
Solyc07g066110.1	-2.90241	3.0365e-06		Solyc10g081440.2	1.05027	3.90942e-05
Solyc07g066150.1	-1.03152	2.91772e-05		Solyc10g081470.2	-1.11703	7.8262e-07
Solyc07g066330.3	1.16657	6.58895e-06		Solyc10g081970.3	2.84923	2.26282e-08
Solyc07g066380.4	1.52608	1.02366e-18		Solyc10g081980.2	1.12096	0.00401673
Solyc07g066460.3	-1.09665	2.18811e-06		Solyc10g083300.2	-1.11369	0.000118669
Solyc07g066550.5	1.14203	2.6403e-07		Solyc10g083330.1	1.07937	0.00585082
Solyc07g066560.1	1.424	0.0188637		Solyc10g083690.3	5.96396	1.0939e-15
Solyc07g066610.3	-1.33777	2.38025e-10		Solyc10g083700.5	2.90544	3.81837e-07
Solyc07g150103.1	4.71076	1.01416e-61		Solyc10g083890.2	3.34079	7.32281e-16
Solyc07g150104.1	3.08088	6.8032e-15		Solyc10g084020.1	1.60008	0.000968876
Solyc07g161140.1	-1.88668	2.08132e-06		Solyc10g084110.2	5.0353	0.00400929
Solyc07g161760.1	2.08808	0.000853027		Solyc10g084170.1	2.29978	1.09946e-05
Solyc08g005100.3	3.35851	1.12376e-09		Solyc10g084310.2	1.0197	2.02477e-06
Solyc08g005930.1	-1.08735	1.03715e-06		Solyc10g084320.3	-1.29237	0.000146692
Solyc08g005950.2	3.0171	0.000154553		Solyc10g084340.2	-1.06649	0.00023104
Solyc08g006330.3	1.18986	1.21758e-05		Solyc10g084400.2	2.79617	1.7158e-13
Solyc08g006410.5	-1.29412	0.00219924		Solyc10g084630.2	1.40017	6.50374e-06
Solyc08g006470.5	-1.26931	1.14106e-15		Solyc10g084960.2	5.18423	2.58624e-13
Solyc08g006690.1	-1.66062	7.73231e-06		Solyc10g085010.3	3.32809	4.99641e-20
Solyc08g006730.1	1.9168	0.0145937		Solyc10g085030.1	1.79353	1.72896e-07
Solyc08g006740.3	1.90169	1.65435e-06		Solyc10g085400.3	-1.17221	1.70966e-05
Solyc08g006750.4	1.20578	0.000246116		Solyc10g085860.1	4.30331	2.52887e-10
Solyc08g006760.4	-1.28212	3.5025e-10		Solyc10g085870.1	5.64155	0.000142036
Solyc08g006765.1	1.29902	1.90848e-10		Solyc10g086000.3	-1.19044	1.26352e-05
Solyc08g006830.3	-1.68661	5.77017e-11		Solyc10g086040.2	1.16138	3.72651e-05
Solyc08g006870.5	-1.02968	4.98468e-11		Solyc10g086065.1	1.25435	2.2514e-05
Solyc08g006930.3	-1.08027	2.48751e-06		Solyc10g086180.2	1.63774	6.98804e-08
Solyc08g006990.3	-4.28094	0.000182814		Solyc10g086280.2	2.24636	8.1013e-19
Solyc08g007230.3	1.43656	1.95288e-07		Solyc10g086320.2	-1.67124	0.000246761
Solyc08g007300.3	-1.99693	0.000553797		Solyc10g086390.2	-3.38916	0.00732502
Solyc08g007330.3	-1.30131	6.33535e-07		Solyc10g086510.2	1.42781	8.44819e-09
Solyc08g007420.3	1.03416	0.00353961		Solyc10g086580.2	-1.18693	4.04896e-05
Solyc08g007460.3	2.44227	2.40515e-20		Solyc10g086650.1	-1.22176	2.06536e-06
Solyc08g007790.3	1.69951	1.12472e-20		Solyc10g086710.3	2.7025	1.84307e-09
Solyc08g008015.1	-3.30855	2.53871e-06		Solyc10g150143.1	1.54889	0.00380634
Solyc08g008110.3	1.13938	2.25891e-12		Solyc11g005080.1	-1.15021	4.25594e-06
Solyc08g008140.4	1.54203	0.00735861		Solyc11g005190.3	-1.12616	0.00264887
Solyc08g008150.1	6.11595	4.51399e-05		Solyc11g005360.2	1.1568	5.80203e-05
Solyc08g008280.3	1.65813	4.43401e-16		Solyc11g005440.2	1.09331	0.0125561
Solyc08g008305.1	-4.1262	3.32629e-24		Solyc11g005470.1	5.82118	0.000357191
Solyc08g008330.3	1.20483	1.59663e-13		Solyc11g005480.2	5.46379	4.65892e-17
Solyc08g008370.3	1.28438	1.03744e-11		Solyc11g005560.3	-1.29898	0.00428914
Solyc08g008590.4	1.10928	9.10507e-10		Solyc11g005630.1	1.36692	4.37477e-08
Solyc08g008610.3	-2.65348	0.0134132		Solyc11g005700.1	1.51505	0.000166478
Solyc08g013670.3	-1.27972	5.44379e-07		Solyc11g005840.2	3.28264	9.61619e-19
Solyc08g013730.3	1.06731	5.93496e-10		Solyc11g005980.3	-4.18781	0.0119035
Solyc08g013840.3	-2.00342	1.13001e-09		Solyc11g006030.1	2.7537	1.0703e-12
Solyc08g013850.1	-1.1397	1.61271e-07		Solyc11g006040.2	-1.36603	0.0008273
Solyc08g013950.1	2.82306	2.52424e-64		Solyc11g006060.3	-1.10335	7.3996e-05
Solyc08g014010.4	2.85017	1.03738e-11		Solyc11g006070.3	1.24263	1.38907e-07
Solyc08g014090.1	5.35373	0.0011055		Solyc11g006150.1	-1.39203	4.56632e-07
Solyc08g014430.3	-2.66555	3.17924e-05		Solyc11g006250.2	-1.12005	6.52883e-06
Solyc08g014570.3	1.81339	4.62671e-23		Solyc11g006420.2	-1.01208	0.00890237
Solyc08g016210.3	2.07159	7.06589e-12		Solyc11g006730.1	1.5695	4.81139e-05
Solyc08g016763.1	-1.3747	0.00151326		Solyc11g006770.3	1.13796	9.29954e-07
Solyc08g021820.3	1.66712	2.16245e-22		Solyc11g006910.3	3.20283	2.07315e-11
Solyc08g021880.1	1.17835	0.00140449		Solyc11g006920.2	1.01835	2.44502e-05
Solyc08g023270.3	1.40387	4.20835e-13		Solyc11g007390.1	5.51944	9.50401e-05
Solyc08g023440.3	-1.00331	8.00441e-06		Solyc11g007410.3	1.7918	1.54053e-07
Solyc08g023510.3	3.96625	1.35536e-13		Solyc11g007430.3	2.76068	1.23092e-15
Solyc08g028780.1	1.26973	1.11098e-13		Solyc11g007460.1	4.23223	0.00196178
Solyc08g028970.3	1.62815	4.90654e-08		Solyc11g007500.3	1.89549	0.00491156
Solyc08g029000.3	2.65413	1.19106e-07		Solyc11g007540.2	-1.58485	0.000237643
Solyc08g029090.4	-1.13613	3.9465e-06		Solyc11g007570.2	1.27723	0.000117933
Solyc08g029360.4	-1.13056	4.67501e-05		Solyc11g007750.4	1.07328	0.00022191
Solyc08g042050.3	-1.45787	5.04193e-20		Solyc11g007770.2	1.17395	8.81425e-08
Solyc08g059710.4	2.36438	0.00831086		Solyc11g007890.2	2.28968	0.00100193
Solyc08g060920.5	1.91798	1.56918e-21		Solyc11g007900.3	-1.81707	7.43657e-11
Solyc08g060970.4	1.67832	6.59868e-20		Solyc11g007980.2	8.75212	1.65011e-12
Solyc08g061250.3	2.86812	0.00140325		Solyc11g008150.3	-1.37786	2.33359e-06
Solyc08g061480.3	2.24201	5.78238e-26		Solyc11g008200.2	1.52658	2.32902e-07
Solyc08g061560.3	-1.82679	3.69745e-10		Solyc11g008460.1	-1.94772	5.98307e-11
Solyc08g061930.4	-1.42376	3.21134e-08		Solyc11g008530.3	-1.15251	1.57083e-05
Solyc08g062220.3	-1.30409	9.27927e-15		Solyc11g008820.2	2.27105	0.00625865
Solyc08g062340.3	5.30653	0.00223198		Solyc11g010130.4	-1.05365	0.00626496
Solyc08g062360.3	1.52812	8.82821e-09		Solyc11g010410.2	-1.9745	9.03628e-05
Solyc08g062960.5	-1.07847	7.15554e-11		Solyc11g010430.2	1.23789	0.000822633
Solyc08g063035.1	1.22105	0.0189986		Solyc11g010480.2	-1.06764	2.33454e-06
Solyc08g065210.1	2.77858	0.00606976		Solyc11g010500.1	1.22958	5.63776e-05
Solyc08g065220.3	-1.82147	4.24476e-17		Solyc11g010560.3	-1.10273	6.50146e-06
Solyc08g065260.4	-1.09174	2.35246e-07		Solyc11g010780.1	2.68026	4.2768e-07
Solyc08g065420.3	-1.91091	5.03082e-05		Solyc11g010850.2	1.12256	1.45562e-05
Solyc08g065480.3	1.13329	3.48087e-12		Solyc11g011110.3	5.83488	0.000169853
Solyc08g066020.3	1.37084	9.14805e-12		Solyc11g011120.2	1.08604	8.17668e-05
Solyc08g066150.1	-1.02413	3.85438e-09		Solyc11g011180.3	1.75764	1.7405e-12
Solyc08g066210.3	2.66347	8.77664e-42		Solyc11g011360.2	2.01916	1.60522e-06
Solyc08g066270.3	3.24331	0.00651444		Solyc11g011450.2	1.31423	0.00761501
Solyc08g066310.3	1.0614	0.00381116		Solyc11g011570.1	1.01828	0.000150872
Solyc08g066350.2	1.18024	4.03756e-05		Solyc11g011610.2	1.72465	1.48422e-12
Solyc08g066420.1	1.80197	1.50583e-05		Solyc11g011620.3	1.35745	3.46921e-05
Solyc08g066450.1	-1.92201	7.6095e-05		Solyc11g011740.1	4.16909	1.53943e-11
Solyc08g066460.4	-5.20572	0.00169537		Solyc11g011880.2	2.8074	7.68685e-14
Solyc08g066520.4	1.07489	4.53653e-07		Solyc11g012195.1	1.02719	0.0102162
Solyc08g066610.3	-2.05109	0.00246528		Solyc11g012780.3	1.5892	8.8845e-07
Solyc08g066770.3	1.78058	1.84912e-06		Solyc11g013250.1	3.84074	0.0105193
Solyc08g066890.4	7.68699	1.74605e-08		Solyc11g013450.2	1.62464	2.4135e-08
Solyc08g067020.5	1.01179	5.51025e-18		Solyc11g013810.3	-1.15419	0.00139689
Solyc08g067160.3	1.88657	2.59437e-12		Solyc11g015890.2	4.94825	0.0109098
Solyc08g067210.3	-1.27079	2.29435e-13		Solyc11g016930.1	1.31702	5.56647e-06
Solyc08g067290.3	1.31469	8.53727e-20		Solyc11g017280.2	2.90411	0.000884104
Solyc08g067390.4	1.62948	3.06422e-19		Solyc11g017440.3	-1.31607	2.31495e-10
Solyc08g067510.1	6.52174	5.27429e-07		Solyc11g018774.2	2.76187	9.0781e-05
Solyc08g067550.1	-3.42056	2.69236e-11		Solyc11g018805.1	1.80319	0.00532758
Solyc08g067610.3	3.20066	7.23507e-30		Solyc11g019910.2	-1.68327	8.13052e-07
Solyc08g067630.3	2.36766	1.30287e-21		Solyc11g020877.1	1.14128	1.56049e-07
Solyc08g068100.3	-1.1175	3.34158e-10		Solyc11g021060.2	-3.21198	0.00232599
Solyc08g068200.5	-1.14176	5.07972e-09		Solyc11g022590.1	-2.40044	4.75791e-08
Solyc08g068390.3	1.22602	2.07324e-09		Solyc11g027830.2	-1.26943	7.50289e-08
Solyc08g068480.1	-1.75042	3.03715e-10		Solyc11g027870.2	1.51146	2.91294e-06
Solyc08g068600.3	3.71322	5.21097e-45		Solyc11g030600.3	-1.04194	6.18368e-05
Solyc08g068610.3	3.70293	2.15084e-16		Solyc11g031960.2	1.45727	2.14699e-07
Solyc08g068660.1	4.52667	0.000349637		Solyc11g032060.3	6.26649	7.91987e-05
Solyc08g068680.4	4.39075	5.90428e-33		Solyc11g032090.3	5.54154	0.000582947
Solyc08g068690.1	3.34655	8.86576e-29		Solyc11g033283.1	-1.08892	0.000171315
Solyc08g068710.1	3.7592	3.07587e-13		Solyc11g040223.1	-1.41836	2.87681e-05
Solyc08g068730.1	2.78649	5.98973e-10		Solyc11g040340.3	-1.82083	0.00335216
Solyc08g068770.3	1.63936	3.30664e-10		Solyc11g042880.3	-1.88048	6.85895e-05
Solyc08g068780.3	1.2994	1.274e-06		Solyc11g045230.2	2.41299	0.000285882
Solyc08g068850.3	-1.14392	0.0109724		Solyc11g045250.1	-1.10166	5.38361e-05
Solyc08g068860.3	2.09922	2.80122e-12		Solyc11g045460.3	2.39297	0.0027683
Solyc08g068870.3	1.19138	2.579e-08		Solyc11g050820.1	2.15768	1.83279e-07
Solyc08g069010.4	-1.52922	9.76973e-11		Solyc11g062400.2	2.04869	2.01264e-16
Solyc08g069060.4	1.0793	9.60007e-10		Solyc11g065220.2	-1.83137	1.1033e-07
Solyc08g074260.3	9.80332	5.65489e-16		Solyc11g065940.2	1.26168	5.10298e-06
Solyc08g074270.4	-1.69212	5.01174e-12		Solyc11g066150.3	1.34004	0.000326935
Solyc08g074307.3	-5.46658	0.000644849		Solyc11g066300.3	-1.13351	0.000181698
Solyc08g074450.3	-1.18491	4.47643e-06		Solyc11g066430.3	2.31463	1.89246e-13
Solyc08g074620.3	-2.28488	1.46063e-33		Solyc11g066490.1	-1.0151	0.00243662
Solyc08g074630.2	-2.30577	0.0014729		Solyc11g066510.3	1.06279	0.000209419
Solyc08g074682.1	7.77116	2.13001e-110		Solyc11g066660.3	-1.01591	9.92921e-06
Solyc08g074960.3	3.90281	3.27988e-38		Solyc11g066800.2	1.24534	9.85511e-05
Solyc08g074970.1	1.21412	3.11513e-07		Solyc11g066820.2	-1.10504	3.73743e-05
Solyc08g075080.3	-1.44498	0.0188327		Solyc11g066840.3	1.0186	2.28701e-07
Solyc08g075100.4	-1.11553	1.34769e-09		Solyc11g067140.2	-1.40498	8.33418e-06
Solyc08g075550.4	2.54963	7.28742e-06		Solyc11g068400.2	1.79002	5.52814e-11
Solyc08g075570.4	2.17214	1.88302e-09		Solyc11g068420.2	1.24354	9.76125e-09
Solyc08g075680.5	-1.04908	4.59844e-08		Solyc11g068430.3	2.15596	6.81424e-10
Solyc08g075930.5	1.53023	0.0164155		Solyc11g068610.2	1.1222	3.21958e-07
Solyc08g076290.4	-1.28765	4.5481e-07		Solyc11g068770.1	1.41063	1.87022e-05
Solyc08g076470.5	-1.43001	5.99759e-10		Solyc11g068920.1	1.06302	0.013271
Solyc08g076520.3	-1.9044	8.29588e-15		Solyc11g068940.1	5.3396	4.51396e-12
Solyc08g076630.3	5.29208	0.00116308		Solyc11g069220.2	1.4557	5.79842e-05
Solyc08g076680.3	-1.18559	1.15688e-08		Solyc11g069430.2	-1.18595	2.06824e-09
Solyc08g076820.3	-2.03561	0.00589883		Solyc11g069540.4	1.39065	9.84303e-06
Solyc08g076870.1	1.0502	4.95043e-05		Solyc11g069680.1	5.01077	1.66881e-21
Solyc08g076910.3	1.13519	1.28974e-07		Solyc11g069765.1	1.08359	0.000640919
Solyc08g077060.3	-1.96823	9.37221e-13		Solyc11g069880.1	7.20868	2.00768e-06
Solyc08g077180.3	1.26277	0.000294002		Solyc11g069940.1	1.29689	0.00599429
Solyc08g077440.3	-1.15748	4.47362e-17		Solyc11g070150.2	3.1438	0.00033277
Solyc08g077920.3	1.35958	1.35505e-19		Solyc11g071240.2	-1.33234	0.000513327
Solyc08g077990.3	1.49185	0.017569		Solyc11g071490.2	1.26911	9.66687e-07
Solyc08g078020.1	-1.13263	7.76155e-07		Solyc11g071550.2	-1.38762	9.70108e-07
Solyc08g078040.4	2.04434	1.22691e-22		Solyc11g071790.2	1.30517	5.28621e-07
Solyc08g078060.3	1.524	2.27307e-16		Solyc11g071820.3	1.09201	4.18746e-07
Solyc08g078070.5	1.13876	1.40098e-12		Solyc11g071990.2	1.60502	0.00913661
Solyc08g078100.1	-1.08684	0.0121384		Solyc11g072140.3	3.64887	1.75887e-05
Solyc08g078170.1	6.0561	5.61945e-11		Solyc11g072470.3	4.85045	2.82351e-13
Solyc08g078180.1	4.09455	0.00248875		Solyc11g072920.2	3.30067	1.3725e-05
Solyc08g078190.3	1.78344	2.90581e-07		Solyc11g072930.4	2.75104	5.16613e-08
Solyc08g078210.3	-1.60808	4.16065e-06		Solyc11g073075.1	7.24636	3.61399e-08
Solyc08g078510.3	1.99291	7.3303e-16		Solyc11g073110.2	3.3883	3.02608e-08
Solyc08g078650.3	4.43284	2.89508e-39		Solyc11g161700.1	1.25684	0.00414516
Solyc08g078670.2	-1.91656	3.09915e-34		Solyc12g005020.2	2.15054	0.00100072
Solyc08g078700.3	4.31697	4.8534e-19		Solyc12g005040.2	1.0568	5.51887e-05
Solyc08g078720.3	1.09026	2.05431e-07		Solyc12g005200.3	1.15824	5.32952e-05
Solyc08g078850.3	1.91987	1.62895e-10		Solyc12g005450.1	3.25896	0.00091021
Solyc08g078870.3	1.74395	9.64858e-11		Solyc12g005520.1	1.9683	3.90353e-07
Solyc08g078900.1	1.42982	7.72971e-10		Solyc12g005570.2	1.14802	4.79683e-06
Solyc08g078920.2	4.4479	6.0381e-13		Solyc12g005645.1	5.6255	1.06259e-14
Solyc08g079090.4	-1.60505	1.81632e-06		Solyc12g005720.1	5.54068	1.21757e-35
Solyc08g079180.3	-1.11655	1.21009e-06		Solyc12g005760.2	1.94694	5.57137e-10
Solyc08g079230.1	4.16221	0.000343713		Solyc12g006120.3	-1.18568	0.000683787
Solyc08g079420.3	2.07272	1.90323e-27		Solyc12g006140.2	-2.52348	1.41437e-15
Solyc08g079550.1	-1.18476	4.33213e-05		Solyc12g006380.2	-1.60507	1.7216e-08
Solyc08g079680.3	-1.17932	2.46281e-07		Solyc12g006840.2	2.03591	1.18211e-18
Solyc08g079700.3	1.52316	5.83558e-15		Solyc12g006860.2	1.01348	0.00731087
Solyc08g079740.3	-1.83513	1.95759e-07		Solyc12g006977.1	-1.7498	6.70687e-12
Solyc08g079750.3	-1.56289	1.43364e-12		Solyc12g006980.2	-1.75546	4.23979e-07
Solyc08g079770.3	-1.49006	2.42604e-07		Solyc12g006997.1	1.44022	3.42176e-07
Solyc08g079900.3	3.65226	3.37281e-05		Solyc12g008580.2	-1.485	1.07584e-06
Solyc08g080130.3	1.35275	3.42481e-15		Solyc12g008600.2	-1.34316	6.20062e-07
Solyc08g080150.1	1.05992	2.52118e-07		Solyc12g008700.3	1.09687	3.44871e-05
Solyc08g080170.3	1.06476	3.37903e-08		Solyc12g008720.2	1.08237	3.39869e-05
Solyc08g080180.1	1.21308	0.000331243		Solyc12g008860.3	1.02692	0.000807798
Solyc08g080540.3	3.18972	7.58189e-23		Solyc12g008930.3	4.66294	0.000398977
Solyc08g080620.1	3.39782	4.03377e-07		Solyc12g008960.2	3.68545	6.52708e-29
Solyc08g080630.4	1.2893	1.34797e-07		Solyc12g008980.3	-1.12744	6.97517e-06
Solyc08g080640.2	1.0909	1.06823e-07		Solyc12g009520.2	1.08159	1.5038e-05
Solyc08g080650.3	1.2482	8.41884e-12		Solyc12g009650.2	-1.70758	0.00208796
Solyc08g080660.1	2.16852	6.27466e-23		Solyc12g009920.1	-1.09679	0.000977376
Solyc08g080680.4	1.08632	2.08183e-10		Solyc12g009930.3	-1.45445	2.15352e-06
Solyc08g080730.3	-1.23649	0.01623		Solyc12g010020.3	-5.31042	9.51619e-06
Solyc08g080780.4	-1.15836	4.61324e-08		Solyc12g010030.3	-4.61173	0.00316656
Solyc08g080810.3	3.98125	9.79604e-14		Solyc12g010050.2	-1.38571	1.87772e-06
Solyc08g080820.1	6.43061	1.80539e-05		Solyc12g010150.3	1.29965	8.64341e-07
Solyc08g080930.1	4.05042	0.00312541		Solyc12g010380.3	-1.25622	8.83469e-06
Solyc08g080940.3	1.37486	8.25175e-16		Solyc12g010410.4	3.00553	1.1435e-07
Solyc08g080960.4	1.90502	1.27649e-05		Solyc12g010440.3	1.38292	0.000291727
Solyc08g081180.3	1.87278	3.48669e-60		Solyc12g010480.2	1.40997	0.00772045
Solyc08g081220.1	-1.34327	0.000350739		Solyc12g010670.1	5.69937	0.0127147
Solyc08g081230.1	2.41382	3.68609e-42		Solyc12g010680.3	1.11878	0.000612662
Solyc08g081310.4	-1.07445	6.5395e-09		Solyc12g010710.1	2.4793	4.45803e-12
Solyc08g081370.1	1.33761	4.10184e-07		Solyc12g010940.1	4.61253	0.0036506
Solyc08g081390.4	-1.69379	9.30332e-08		Solyc12g011100.2	2.33399	0.00201511
Solyc08g081420.4	-1.00099	0.00132436		Solyc12g011160.2	1.08508	2.80667e-07
Solyc08g081535.1	1.62842	0.000116363		Solyc12g011280.2	-1.46175	2.48497e-10
Solyc08g081550.4	3.03852	3.88244e-31		Solyc12g011320.2	1.4942	2.16594e-05
Solyc08g081890.4	-1.42414	5.22306e-11		Solyc12g011450.2	-2.09741	1.3352e-17
Solyc08g082110.5	1.08543	5.78907e-05		Solyc12g011455.1	1.97258	5.91445e-05
Solyc08g082170.4	-1.16299	2.21829e-17		Solyc12g013510.1	1.14296	0.00791263
Solyc08g082210.4	-2.9434	2.85776e-08		Solyc12g013570.2	1.81091	0.00182241
Solyc08g082250.3	-1.16177	1.93284e-05		Solyc12g013710.2	-1.78792	1.96748e-11
Solyc08g082280.4	1.23156	8.13093e-10		Solyc12g013890.2	-1.03187	3.9849e-06
Solyc08g082400.1	-1.12273	9.75996e-09		Solyc12g014010.2	2.33437	1.95933e-16
Solyc08g082520.1	5.21284	0.00207316		Solyc12g014140.3	-1.03504	9.13149e-09
Solyc08g082590.3	-1.57598	0.00106445		Solyc12g014430.2	3.08997	1.93847e-16
[truncated: 776 more rows]

## Sheet: Legend
Dataset EV4. List of B. cinerea-changed genes in WT and brak.
