# Supplementary material for: A novel LRR receptor-like kinase BRAK reciprocally phosphorylates PSKR1 to enhance growth and defense in tomato
Source: EMBO J. 2024 Oct 24;43(23):16. doi: 10.1038/s44318-024-00278-z (PMC11612273; doi:10.1038/s44318-024-00278-z)
Supplement: Supplementary file 7 — Dataset EV5 [file 44318_2024_278_MOESM7_ESM.xlsx]

## Sheet: Dataset EV5
Gene name	Gene description	Log2FC(WTBc/WTM)	P value
Solyc00g500132.1	Photosystem II reaction center protein K (AHRD V3.3 *** A0A1U8QD48_CAPAN)	9.59566	1.33902e-14
Solyc01g005120.3	Xyloglucan endotransglucosylase/hydrolase (AHRD V3.3 *** A0A2G3AYH1_CAPCH)	1.04384	3.57059e-06
Solyc01g005160.5	RING-type E3 ubiquitin transferase (AHRD V3.11 *** tr|Q1WM08|Q1WM08_SOLLC)	5.28631	0.00219024
Solyc01g005560.3	Isocitrate dehydrogenase [NADP] (AHRD V3.3 *** A0A2G3BR90_CAPCH)	1.62405	5.75575e-26
Solyc01g006090.3	Eukaryotic rRNA processing (AHRD V3.3 *** A0A2U1PZE8_ARTAN)	1.35004	1.37467e-05
Solyc01g006170.5	Eukaryotic rRNA processing (AHRD V3.11 *** tr|A0A2U1PZE8|A0A2U1PZE8_ARTAN)	1.0102	4.78538e-07
Solyc01g006530.1	Receptor-like protein kinase (AHRD V3.3 *** A0A2U1PPA0_ARTAN)	4.99386	0.00430638
Solyc01g006550.4	Receptor-like protein Cf-9 homolog (AHRD V3.11 *** sp|O49879|CF0_SOLLC)	2.40064	0.000181901
Solyc01g007030.3	RING-type E3 ubiquitin transferase (AHRD V3.3 *** Q3HLY8_CAPAN)	2.16796	0.0046642
Solyc01g007040.4	RING-type E3 ubiquitin transferase (AHRD V3.3 *-* A0A2G3AY39_CAPCH)	2.20612	0.00455033
Solyc01g007220.5	Late embryogenesis abundant (LEA) hydroxyproline-rich glycoprotein family (AHRD V3.11 *** tr|Q9SVC8|Q9SVC8_ARATH)	1.49978	1.65316e-06
Solyc01g007250.5	U3 small nucleolar ribonucleoprotein imp4 (BRIX domain-containing protein) (AHRD V3.11 *** tr|A0A166XUR7|A0A166XUR7_9PEZI)	1.09971	1.82658e-06
Solyc01g007770.2	hypothetical protein (AHRD V3.3 *** AT5G06280.3)	1.15351	3.60819e-08
Solyc01g007990.4	Cysteine-rich receptor-like protein kinase 2 (AHRD V3.3 *** A0A2G2XSC5_CAPBA)	1.03578	1.93444e-07
Solyc01g008640.5	Cytochrome (AHRD V3.11 *** tr|A0A1U8F0H8|A0A1U8F0H8_CAPAN)	5.8277	0.00011089
Solyc01g009780.3	GSH-induced LITAF domain protein (AHRD V3.3 *** GILP_ARATH)	1.09304	1.46805e-09
Solyc01g021600.5	Dirigent protein (AHRD V3.11 *** tr|K4AV41|K4AV41_SOLLC)	3.9139	0.00589344
Solyc01g066840.3	40S ribosomal protein S.1	1.02101	3.06874e-13
Solyc01g067020.4	Atypical receptor-like kinase.1	1.33796	1.05895e-09
Solyc01g067730.3	Acyl carrier protein (AHRD V3.3 *** A0A1U8EET6_CAPAN)	1.09585	1.55729e-14
Solyc01g068630.3	Haloacid dehalogenase-like hydrolase (HAD) superfamily protein (AHRD V3.3 *** A0A2U1PYM0_ARTAN),Pfam:PF13419	1.38887	0.0024068
Solyc01g079940.5	Eukaryotic aspartyl protease family protein (AHRD V3.11 *** tr|A0A2U1KXX4|A0A2U1KXX4_ARTAN)	1.20223	3.60806e-26
Solyc01g079950.4	Eukaryotic aspartyl protease family protein (AHRD V3.11 *** tr|A0A2U1ML86|A0A2U1ML86_ARTAN)	1.25288	4.22816e-09
Solyc01g080150.3	Adenylate isopentenyltransferase (AHRD V3.3 *** B3XZI4_IPONI)	1.45813	3.12438e-09
Solyc01g080290.3	AWPM-19-like family protein (AHRD V3.3 *** Q8LG79_ARATH)	5.15493	0.00252813
Solyc01g086850.3	Ras gtpase (AHRD V3.3 *** A0A1J9QT15_9PEZI)	1.2052	8.78959e-07
Solyc01g087580.4	hypothetical protein Chr3:21262028-21262318 FORWARD LENGTH=96 201606 (AHRD V3.11 *-* AT3G57450.1)	1.91504	0.000123289
Solyc01g087820.2	Subtilisin-like protease (AHRD V3.3 *** O82777_SOLLC)	1.14078	2.40908e-06
Solyc01g087850.2	serine protease SBT3	1.16111	1.4453e-11
Solyc01g088690.3	Protein kinase superfamily protein (AHRD V3.3 *** A0A2U1KAY9_ARTAN)	1.14167	3.07563e-09
Solyc01g090380.3	hypothetical protein (AHRD V3.3 *** AT2G44850.3)	1.17297	1.83177e-06
Solyc01g091080.3	tubulin-folding cofactor D (AHRD V3.3 *** A0A2I4EM28_9ROSI)	1.20092	0.00226701
Solyc01g091260.3	myeloid leukemia factor (AHRD V3.3 *** AT2G45380.4)	1.03104	0.00541162
Solyc01g091570.3	Thioesterase superfamily (AHRD V3.3 *** A0A200QUL3_9MAGN)	1.12109	2.04066e-06
Solyc01g094280.3	Bifunctional protein folD (AHRD V3.3 *** A0A2K3NTE4_TRIPR)	1.0264	1.99705e-05
Solyc01g094910.3	ferric-chelate reductase	1.27886	6.7089e-08
Solyc01g095150.3	late embryogenesis-like protein	1.26342	3.50534e-08
Solyc01g095970.3	Dynamin-like protein (AHRD V3.3 *** F4K015_ARATH)	1.10901	4.01522e-10
Solyc01g096670.5	Cytochrome P450 (AHRD V3.11 *** tr|A0A2U1MC34|A0A2U1MC34_ARTAN)	1.34397	1.75848e-05
Solyc01g096930.3	Phospholipid-transporting ATPase (AHRD V3.3 *** A0A2G2YYQ8_CAPAN)	1.07316	5.04462e-12
Solyc01g098940.3	Pectinesterase (AHRD V3.3 *** A0A2G2Y083_CAPAN)	4.65544	0.0149099
Solyc01g100030.5.1	deoxyuridine triphosphatase	1.067	0.000598275
Solyc01g100980.4	Pectin lyase-like superfamily protein (AHRD V3.3 *** A0A2U1LK87_ARTAN)	1.23606	0.00195629
Solyc01g101210.4	Terpene synthase (AHRD V3.3 *** G5CV43_SOLLC)	4.7407	0.0092087
Solyc01g102460.4	ubiquitin carboxyl-terminal hydrolase-like protein (AHRD V3.3 --* AT5G26720.1)	1.14851	0.00593482
Solyc01g102680.4	Protein kinase-like domain-containing protein (AHRD V3.3 *** A0A2U1P0D3_ARTAN)	1.2177	0.00246325
Solyc01g102910.5	Germin-like protein subfamily 1 member (AHRD V3.11 *** tr|A0A2K3JPE5|A0A2K3JPE5_TRIPR)	4.18341	0.00167165
Solyc01g103650.3	Alpha/beta-Hydrolases superfamily protein (AHRD V3.3 *** Q9XID7_ARATH)	1.01149	2.10121e-10
Solyc01g103920.3	Ferredoxin (AHRD V3.3 *** K4B1W7_SOLLC)	4.993	0.00420198
Solyc01g104770.4	Actin-related protein (AHRD V3.3 *** A0A200RCC6_9MAGN)	1.20147	5.33144e-09
Solyc01g105660.4	2-oxoglutarate (2OG) and Fe(II)-dependent oxygenase superfamily protein (AHRD V3.3 *** F4INZ9_ARATH)	1.70628	5.65201e-14
Solyc01g106200.3	Oligopeptide transporter (AHRD V3.3 *-* A0A200QXQ7_9MAGN)	4.90192	0.00878113
Solyc01g106250.4	B3 domain-containing protein (AHRD V3.3 *-* A0A1Q3CKL9_CEPFO)	1.22155	0.00837178
Solyc01g106780.3	Pyruvate kinase (AHRD V3.3 *** A0A2G3AVH0_CAPCH)	1.0707	6.09279e-05
Solyc01g107160.3	Mitotic checkpoint protein BUB3, putative, expressed (AHRD V3.3 *** Q75HB5_ORYSJ)	1.10225	3.61738e-09
Solyc01g107390.4	Auxin-responsive GH3 product (AHRD V3.3 *** Q05680_SOYBN)	2.0164	0.00208217
Solyc01g107450.4	hypothetical protein (AHRD V3.3 *-* AT4G34265.6)	1.04628	4.8314e-10
Solyc01g107820.2	TOMATO WOUND-INDUCED 1	1.27754	1.39991e-12
Solyc01g107860.3	CBS domain-containing protein-like (AHRD V3.3 *** B8AP73_ORYSI)	1.20164	4.96798e-13
Solyc01g108540.3	Alpha/beta-Hydrolases superfamily protein (AHRD V3.3 *** A0A2U1KC75_ARTAN)	2.30042	7.26464e-33
Solyc01g108570.3	Alpha/beta-Hydrolases superfamily protein (AHRD V3.3 *** A0A2U1KC75_ARTAN)	1.92986	0.000188726
Solyc01g108580.3	Alpha/beta-Hydrolases superfamily protein (AHRD V3.3 *** A0A2U1Q2D0_ARTAN)	1.41822	9.32231e-14
Solyc01g109050.2	Glycosyl hydrolase family protein 43 (AHRD V3.3 *** A0A2K3PJW0_TRIPR)	1.98373	0.00104919
Solyc01g109250.3	Mitochondrial fission regulator like (AHRD V3.11 *** tr|A0A2R6RH96|A0A2R6RH96_ACTCH)	1.01055	0.00716188
Solyc01g109460.3	Polyol monosaccharide transporter 4	1.20673	1.80789e-11
Solyc01g109760.3	Major facilitator superfamily (AHRD V3.3 *-* A0A2U1KPS1_ARTAN)	1.29604	6.94042e-05
Solyc01g110130.3	DNA helicase (AHRD V3.3 *** A0A2G3BW33_CAPCH)	1.0562	5.6613e-06
Solyc01g111150.2	Translocon-associated protein subunit alpha (AHRD V3.3 *** A0A1U8F1N5_CAPAN)	1.05447	1.69661e-12
Solyc01g111170.3	cyclophilin	1.15428	4.86352e-10
Solyc01g111590.5	WD-40 repeat-containing protein MSI1 (AHRD V3.11 *** tr|A0A2G3AUE9|A0A2G3AUE9_CAPCH)	1.00735	0.000317396
Solyc01g111980.3	Lysine histidine transporter-like 8 (AHRD V3.3 *** A0A2G2XYM3_CAPAN)	1.54196	4.33686e-20
Solyc02g005070.4	ATP-dependent DNA helicase (AHRD V3.11 *-* tr|A0A2G3C774|A0A2G3C774_CAPCH)	8.58867	5.49751e-12
Solyc02g014030.3	Serine/threonine/dual specificity protein kinase, catalytic domain-containing protein (AHRD V3.3 *** A0A2U1M6E8_ARTAN)	1.95452	2.20845e-07
Solyc02g014130.3	ENHANCER OF AG-4 protein 2-like (AHRD V3.3 *** A0A2I4ED54_9ROSI)	5.20347	0.008291
Solyc02g032850.3	Phytoalexin-deficient 4.1	1.00909	2.71394e-06
Solyc02g032930.3	B-cell receptor-associated 31-like (AHRD V3.3 *** A0A200QH03_9MAGN)	1.07276	7.17137e-09
Solyc02g032940.5	Aspartic proteinase (AHRD V3.11 *** tr|A0A1U8FF23|A0A1U8FF23_CAPAN)	1.05652	7.01573e-06
Solyc02g038740.4	3-hydroxy-3-methylglutaryl coenzyme A reductase (AHRD V3.3 *** A0A2G2XB84_CAPBA)	1.17998	9.27558e-07
Solyc02g061780.3	NAC domain (AHRD V3.3 *** A0A200QLB5_9MAGN)	1.98373	0.00319392
Solyc02g061790.5	Activated RNA polymerase II transcriptional coactivator p15 (AHRD V3.11 *** tr|A0A2G2XC29|A0A2G2XC29_CAPBA)	1.36316	3.52722e-10
Solyc02g062240.3	Small nuclear ribonucleoprotein Sm D3 (AHRD V3.3 *** A0A1U8FJ77_CAPAN)	1.11402	6.29309e-07
Solyc02g063180.4	UDP-N-acetylenolpyruvoylglucosamine reductase (AHRD V3.3 *-* A0A200Q3E8_9MAGN)	4.73757	0.00858778
Solyc02g065610.4	Protein trichome birefringence-like 21 (AHRD V3.11 *** tr|A0A2G3A5R0|A0A2G3A5R0_CAPAN)	2.01865	5.31425e-09
Solyc02g067530.5	Oxoglutarate/iron-dependent oxygenase (AHRD V3.11 *** tr|A0A2U1MYZ7|A0A2U1MYZ7_ARTAN)	1.02941	2.49177e-05
Solyc02g067780.3	Cysteine-rich receptor-like protein kinase 2 (AHRD V3.3 *** A0A2G2VMT5_CAPBA)	3.17455	0.000681838
Solyc02g069250.5	Alcohol dehydrogenase superfamily (AHRD V3.11 *-* tr|A0A200Q008|A0A200Q008_9MAGN)	1.44272	0.00828806
Solyc02g069930.1	Alpha/beta-Hydrolases superfamily protein (AHRD V3.3 *** Q9LFQ7_ARATH)	1.03206	0.00387177
Solyc02g070110.1	FAD-binding Berberine family protein (AHRD V3.3 *** A0A2U1LDC6_ARTAN)	4.31495	0.0142269
Solyc02g070430.4	Gibberellin 2-oxidase 1 (AHRD V3.11 *** tr|A7LCJ5|A7LCJ5_SOLTU)	4.07662	0.00196198
Solyc02g070690.1	Calcium-dependent lipid-binding (CaLB domain) family protein (AHRD V3.3 *-* O22783_ARATH)	4.26954	0.00885202
Solyc02g070780.5	DNA helicase (AHRD V3.11 *** tr|A0A1U8FUX5|A0A1U8FUX5_CAPAN)	1.385	1.29249e-07
Solyc02g071560.5	Subtilisin-like protease (AHRD V3.11 *** tr|A0A2I0VHD6|A0A2I0VHD6_9ASPA)	1.39785	0.00585825
Solyc02g072400.1	LRR receptor-like serine/threonine-protein kinase EFR (AHRD V3.3 *** A0A1S3YR00_TOBAC)	1.16128	0.000192145
Solyc02g077040.4	phytophthora-inhibited protease 1	1.87628	0.00231952
Solyc02g078320.3	E3 ubiquitin-protein ligase RMA1H1-like (AHRD V3.3 *** A0A2I4ELD1_9ROSI)	1.01697	7.80287e-07
Solyc02g078350.3	Pentatricopeptide repeat (AHRD V3.3 *** A0A200QWY0_9MAGN)	1.44183	0.00466195
Solyc02g078650.4	Polyphenol oxidase, chloroplastic (AHRD V3.3 *** A0A2G3D678_CAPCH)	2.36939	0.00172935
Solyc02g078900.3	Alternative NAD(P)H dehydrogenase mitochondrial-like (AHRD V3.3 *** A0A2K3P845_TRIPR)	1.39604	1.02372e-11
Solyc02g079500.4	Peroxidase (AHRD V3.3 *** M1C184_SOLTU)	1.22047	0.00137104
Solyc02g079710.5	S receptor kinase (AHRD V3.11 *** tr|A4UWL9|A4UWL9_BRANA)	1.99046	0.00368061
Solyc02g080560.1	Unknown protein	2.77213	0.000933544
Solyc02g080640.4	adenylyl-sulfate reductase	1.39159	9.99567e-14
Solyc02g081070.4	Kinase (AHRD V3.3 *** D7ME76_ARALL)	1.04542	5.67729e-05
Solyc02g081430.3	Microsomal glutathione s-transferase (AHRD V3.3 *** F4IBK9_ARATH)	1.01161	5.75513e-11
Solyc02g081510.3	Receptor-like protein kinase (AHRD V3.3 *** A0A2K3PPP5_TRIPR)	2.79227	0.0177583
Solyc02g082250.4	Thioredoxin reductase (AHRD V3.3 *** A0A2G3D6M1_CAPCH)	1.20474	3.68414e-20
Solyc02g082450.3	Auxin efflux carrier (AHRD V3.3 *** A0A200PYL2_9MAGN)	1.26136	3.45424e-08
Solyc02g082900.3	Protein STRICTOSIDINE SYNTHASE-LIKE 6 (AHRD V3.3 *** A0A2G2XFW5_CAPBA)	1.40996	4.29034e-15
Solyc02g083600.4	Cell cycle checkpoint protein RAD17 (AHRD V3.3 *** A0A2G2XG79_CAPBA)	1.46665	0.000708838
Solyc02g083790.4	Thaumatin-like protein.1	1.47693	0.00224694
Solyc02g083800.4	Cold-shock protein (AHRD V3.3 *-* A0A200RAC1_9MAGN)	1.2347	5.16261e-05
Solyc02g084420.3	Zinc finger, B-box (AHRD V3.3 *-* A0A2U1LAI4_ARTAN)	3.52099	0.000594854
Solyc02g084780.5	Peroxidase (AHRD V3.11 *** tr|K4BAZ3|K4BAZ3_SOLLC)	1.22109	0.0023194
Solyc02g084970.5	Phosphatidic acid phosphatase (AHRD V3.11 *** tr|E5F729|E5F729_9BRAS)	1.90834	4.45117e-05
Solyc02g085010.1	hypothetical protein (AHRD V3.3 *-* AT2G18210.1)	1.20697	6.33281e-06
Solyc02g085910.5	LOB domain-containing protein (AHRD V3.11 *** tr|A0A2U1NKN8|A0A2U1NKN8_ARTAN)	2.22687	0.00253885
Solyc02g086210.4	Protein kinase family protein (AHRD V3.3 *-* A0A2U1MH78_ARTAN)	1.12228	0.000173884
Solyc02g087260.1	DUF716 domain-containing protein (AHRD V3.3 *** A0A1Q3C3N0_CEPFO)	1.29644	0.000795818
Solyc02g087990.5	Ribosomal protein L34Ae (AHRD V3.11 *** tr|A0A2U1NXY4|A0A2U1NXY4_ARTAN)	3.51659	0.00265613
Solyc02g089900.1	Protein kinase domain (AHRD V3.3 *** A0A200Q286_9MAGN)	1.1416	1.76718e-08
Solyc02g089920.1	Protein kinase domain (AHRD V3.3 *** A0A200R7I5_9MAGN)	3.80297	0.000407902
Solyc02g090470.4	Peroxidase (AHRD V3.3 *** K4BCJ6_SOLLC)	3.28343	0.00510013
Solyc02g090720.3	BEST plant protein match is: (TAIR:plant.1) protein, putative (AHRD V3.3 *** G7K7Z5_MEDTR)	2.37162	0.00556365
Solyc02g090940.4	Alpha/beta-Hydrolases superfamily protein (AHRD V3.11 *** tr|F4K4J2|F4K4J2_ARATH)	4.83494	0.00635496
Solyc02g090970.1	MAP kinase kinase kinase 21	1.77841	0.0114399
Solyc02g090980.1	MAP kinase kinase kinase 22	1.52181	0.000839977
Solyc02g090990.1	MAP kinase kinase kinase 23	1.5932	0.000523371
Solyc02g091000.5	Late embryogenesis abundant protein (AHRD V3.11 *** tr|A0A200QZD5|A0A200QZD5_9MAGN)	1.59493	0.00335913
Solyc02g091100.3	2-hydroxyacyl-CoA lyase (AHRD V3.3 *** A0A2G3D874_CAPCH)	1.64098	8.95105e-17
Solyc02g091197.1	Unknown protein	1.33813	2.69925e-16
Solyc02g092080.2	60S ribosomal protein L23A (AHRD V3.3 *** A0A2G2XH92_CAPBA)	1.07996	0.00436263
Solyc02g092240.3	D-ribose-binding periplasmic protein (AHRD V3.3 *** AT5G50090.2)	1.23109	0.010067
Solyc02g092300.1	50S ribosomal protein L7/L12 (AHRD V3.3 *** A0A1U8FNY5_CAPAN)	1.40624	3.88668e-06
Solyc02g092880.3	Maternal effect embryo arrest 59 (AHRD V3.3 *** A0A2U1M4C6_ARTAN)	2.70845	0.000355671
Solyc02g093150.3	APETALA2c	1.23178	1.80093e-06
Solyc02g093280.2	bHLH transcription factor 017	1.11708	2.18354e-05
Solyc02g093310.3	PI-PLC X domain-containing protein (AHRD V3.3 *** A0A2G2XHF5_CAPBA)	1.75803	5.26904e-05
Solyc02g093480.4	Lysine ketoglutarate reductase trans-splicing protein (DUF707) (AHRD V3.3 *** A0A1I9LSL9_ARATH)	1.092	0.00369711
Solyc02g094030.3	DSR6 (AHRD V3.3 *** A0A076V4W1_CAPAN)	1.47243	4.39582e-20
Solyc02g094160.1	Ribonucleoside-diphosphate reductase small chain (AHRD V3.3 *** A0A1U8FR86_CAPAN)	1.23988	1.04179e-06
Solyc02g094270.2	DNA-binding WRKY (AHRD V3.3 *-* A0A200R410_9MAGN)	5.20872	0.00362634
Solyc03g005460.4	SNF2-related (AHRD V3.3 *** A0A200QTY5_9MAGN)	1.79112	0.000966146
Solyc03g005480.4	WAT1-related protein (AHRD V3.3 *** K4BDX2_SOLLC)	2.87821	0.013206
Solyc03g005740.3	Microsomal signal peptidase 12kDa subunit (AHRD V3.3 *** A0A200R462_9MAGN)	1.06667	5.47499e-07
Solyc03g005930.3	Cyclic phosphodiesterase (AHRD V3.3 *** A0A2G2ZL60_CAPAN)	1.14377	1.45059e-05
Solyc03g006080.4	leucine-rich repeat receptor protein kinase EMS1-like (AHRD V3.3 *** A0A1U8ESV6_CAPAN)	1.25889	2.54663e-08
Solyc03g006240.3	GDSL esterase/lipase (AHRD V3.3 *** A0A2G2ZLG9_CAPAN)	1.28342	0.00953843
Solyc03g006310.4	Unknown protein	1.07239	3.75484e-08
Solyc03g006610.3	Arf GTPase activating protein (AHRD V3.3 *** A0A200RBV9_9MAGN)	1.34441	8.55622e-05
Solyc03g008013.1	Ferric reduction oxidase 5 (AHRD V3.3 *** A0A2G2ZZI0_CAPAN)	1.4454	0.0166556
Solyc03g020050.3	VIROID-INDUCIBLE PROTEINASE INHIBITOR II	4.35285	0.00175166
Solyc03g025340.1	Calcium-dependent lipid-binding (CaLB domain) family protein (AHRD V3.3 *-* A0A2U1LCI8_ARTAN)	1.05366	4.36701e-23
Solyc03g026360.1	Peptidoglycan-binding LysM domain-containing protein (AHRD V3.3 *** A0A2U1MKY7_ARTAN)	2.40432	0.00137303
Solyc03g033350.3	Aspartyl protease family protein.1	4.62868	0.0137665
Solyc03g033410.4	Ubiquitin-conjugating enzyme (AHRD V3.3 *** A0A200QCU7_9MAGN)	1.86513	0.000525636
Solyc03g034392.1	Unknown protein	1.76299	3.46677e-05
Solyc03g044860.1	HTH-type transcriptional regulator (AHRD V3.3 *-* A0A2P5FXV7_TREOI)	5.13562	0.00467961
Solyc03g070380.3	Methyl esterase.1	1.04123	0.00499343
Solyc03g078370.1	Receptor-like protein kinase (AHRD V3.3 *** A0A2U1PPA0_ARTAN)	1.67097	0.00197974
Solyc03g078630.3	Polyubiquitin (AHRD V3.3 *-* A0A2G3B1S8_CAPCH)	1.00435	3.21559e-07
Solyc03g078690.4	Glycosyltransferase (AHRD V3.3 *-* A0A328E199_9ASTE)	2.40666	0.00582654
Solyc03g079930.3	Mitochondrial glycoprotein (AHRD V3.3 *** A0A200QYU1_9MAGN)	1.09782	3.92883e-09
Solyc03g082375.1	60S acidic ribosomal protein .1	2.06615	0.0118712
Solyc03g082690.3	RING-type E3 ubiquitin transferase (AHRD V3.3 *** A0A2G2X7G1_CAPBA)	1.17622	1.92327e-10
Solyc03g083460.3	RING/U-box superfamily protein (AHRD V3.3 *** F4KJ04_ARATH)	1.28412	3.26771e-14
Solyc03g093140.3	Glycerol-3-phosphate transporter 1-like protein (AHRD V3.3 *** A0A2K3PR18_TRIPR)	1.24572	4.09935e-08
Solyc03g095310.3	Cytochrome P450 (AHRD V3.3 *** A0A2U1PRC1_ARTAN)	1.51951	3.81026e-10
Solyc03g096760.1	Protein RESPONSE TO LOW SULFUR 2 (AHRD V3.3 *-* LSU2_ARATH)	5.53373	0.000448706
Solyc03g097030.3	4-coumarate:CoA ligase (AHRD V3.3 *** Q42880_LITER)	1.21277	8.01202e-06
Solyc03g097570.3	Bidirectional sugar transporter SWEET (AHRD V3.3 *** A0A142DVH6_SOLTU)	4.43663	0.000613509
Solyc03g098010.3	phosphate starvation inducible gene TPSI1	1.68446	0.00370134
Solyc03g098100.4	Methylecgonone reductase (AHRD V3.3 *** A0A2G3CXI4_CAPCH)	3.34796	0.00778837
Solyc03g098200.4	Homeobox-leucine zipper protein HDG12 (AHRD V3.3 *** A0A2G2X830_CAPBA)	1.02155	6.67591e-05
Solyc03g098380.2	F-box family protein (AHRD V3.11 *-* tr|A0A2U1L823|A0A2U1L823_ARTAN)	1.67167	3.64869e-06
Solyc03g098450.3	Protein NETWORKED 3A (AHRD V3.3 *** A0A2G3CXR8_CAPCH)	1.35826	0.015524
Solyc03g110920.2	HVA22-like protein (AHRD V3.3 *** A0A1U8FXC4_CAPAN)	1.81442	0.00234748
Solyc03g110930.3	30S ribosomal protein S21, chloroplastic (AHRD V3.3 *-* A0A2G3CY41_CAPCH)	1.95363	3.84987e-05
Solyc03g111720.3	Peptide methionine sulfoxide reductase (AHRD V3.3 *** MSRA_SOLLC)	1.25792	6.08511e-23
Solyc03g112590.4	Cell division cycle protein 48-like protein (AHRD V3.3 *** A0A2G3CYA7_CAPCH)	2.83258	0.0149623
Solyc03g112870.3	Phosphoenolpyruvate/phosphate translocator 1, chloroplastic (AHRD V3.3 *** A0A2G2X8M1_CAPBA)	1.43131	3.93889e-32
Solyc03g113390.3	Calcium-dependent protein kinase (AHRD V3.3 *** E5GBE9_CUCME)	1.06079	2.80388e-09
Solyc03g113540.3	Dynein light chain (AHRD V3.3 *-* Q4W5W8_VICFA)	2.03214	0.00126479
Solyc03g113980.3	Calmodulin binding protein-like (AHRD V3.3 *** A0A200RE12_9MAGN)	1.18101	7.74659e-05
Solyc03g114230.2	bHLH transcription factor 082	2.83811	0.0032197
Solyc03g114300.5	4-hydroxybenzoate polyprenyltransferase, mitochondrial (AHRD V3.11 *** tr|A0A2G2WRH2|A0A2G2WRH2_CAPBA)	1.18775	1.97299e-12
Solyc03g114690.4	Transducin family protein / WD-40 repeat family protein (AHRD V3.3 *** A0A2U1KSI2_ARTAN)	1.12005	0.0153519
Solyc03g114710.4	Glycosyltransferase (AHRD V3.3 *** A0A328DB01_9ASTE)	1.02203	0.00842624
Solyc03g115460.3	transmembrane protein (AHRD V3.3 *** AT3G12650.1)	1.00554	1.10958e-08
Solyc03g115920.3	RBR-type E3 ubiquitin transferase (AHRD V3.3 *** A0A1U8GHK6_CAPAN)	1.4267	9.95949e-08
Solyc03g116510.1	DUF7.1	2.06752	0.000408849
Solyc03g116710.3	Protein LURP-one-related 5 (AHRD V3.3 *** A0A1U8GFL7_CAPAN)	1.18552	6.9302e-08
Solyc03g118000.1	Inositol polyphosphate multikinase (AHRD V3.3 *** A0A2G3CZI1_CAPCH)	1.97563	1.9108e-05
Solyc03g118810.1	Calcium-binding allergen Ole e 8 (AHRD V3.3 *** A0A2G2WQF6_CAPBA)	1.20442	4.20854e-06
Solyc03g119370.2	R2R3MYB transcription factor 62	4.98189	0.00810201
Solyc03g120260.4	Coatomer subunit beta' (AHRD V3.3 *-* A0A1Q3BXD5_CEPFO)	1.94117	1.41234e-05
Solyc03g120420.3	Unknown protein	1.07202	0.000300612
Solyc03g120585.1	Unknown protein	1.39812	0.00404119
Solyc03g120900.3	WD40 repeat (AHRD V3.3 *** A0A200QDT5_9MAGN)	1.18393	0.000231031
Solyc03g121400.1	Dof zinc finger protein14	1.58896	5.28642e-06
Solyc03g122340.3	lipoxygenase D	2.12286	1.68696e-10
Solyc03g123930.1	RING/FYVE/PHD zinc finger superfamily protein (AHRD V3.3 *-* A0A2U1NLT0_ARTAN)	5.11156	2.34261e-05
Solyc04g005100.3	transcription factor MYB1R1-like (AHRD V3.3 *** A0A2I4GKI8_9ROSI)	1.29951	1.46989e-06
Solyc04g006930.3	Protein kinase family protein (AHRD V3.3 *-* E5GBJ3_CUCME)	4.71816	0.00200882
Solyc04g007580.1	DUF4228 domain-containing protein (AHRD V3.3 *** A0A1Q3CT45_CEPFO)	2.44678	1.02613e-05
Solyc04g007980.3	2-oxoglutarate (2OG) and Fe(II)-dependent oxygenase superfamily protein (AHRD V3.3 *** O80850_ARATH)	1.71446	7.72187e-14
Solyc04g008310.3	Glycosyltransferase (AHRD V3.3 *** A0A0A1WCD6_NICAT)	1.06616	1.41534e-10
Solyc04g008820.4	High mobility group B protein 7 (AHRD V3.11 *** tr|A0A2G2X9D0|A0A2G2X9D0_CAPBA)	1.5123	0.000284471
Solyc04g014270.3	ATP-dependent 6-phosphofructokinase (AHRD V3.3 *** A0A2G2XA03_CAPBA)	1.11557	2.38175e-14
Solyc04g014400.4	LOW QUALITY PROTEIN: LRR receptor-like serine/threonine-protein kinase GS.1	1.07352	1.75814e-05
Solyc04g014490.1	B-cell receptor-associated-like protein (AHRD V3.3 *** Q9FFJ0_ARATH)	1.26474	1.0821e-05
Solyc04g015970.3	ABC transporter A family member.1	1.05839	7.98137e-08
Solyc04g016250.3	Mitochondrial glycoprotein (AHRD V3.3 *** A0A2U1NRX0_ARTAN)	1.82999	0.0134384
Solyc04g016460.3	Unknown protein	1.38983	0.00172086
Solyc04g026210.4	Protein kinase (AHRD V3.11 *-* tr|Q8LES3|Q8LES3_ARATH)	2.96856	0.0134351
Solyc04g028445.1	Unknown protein	1.37629	0.00493004
Solyc04g045530.4	DNA primase large subunit (AHRD V3.3 *** A0A2G3BK14_CAPCH)	2.14045	0.00732641
Solyc04g051360.3	Ethylene Response Factor D.1	5.82019	0.00018858
Solyc04g051500.3	UDP-galactose transporter 2 (AHRD V3.3 *** A0A2G2VFQ5_CAPBA)	1.33844	5.24447e-22
Solyc04g053130.4	Stress enhanced protein 2, chloroplastic (AHRD V3.3 *** A0A1U8F0B2_CAPAN)	1.12832	1.05603e-09
Solyc04g054250.4	Cytochrome (AHRD V3.3 *** A0A2G2Y725_CAPAN)	5.10502	0.0120725
Solyc04g054256.1	Cytochrome p450 (AHRD V3.3 *** A0A2K3NDQ9_TRIPR)	7.93281	7.47217e-09
Solyc04g054710.3	Aminotransferase (AHRD V3.3 *** A0A200QW13_9MAGN)	1.41338	5.8333e-13
Solyc04g054760.3	FCS-Like Zinc finger 5 (AHRD V3.3 *** FLZ5_ARATH)	1.64935	3.05126e-09
Solyc04g063350.3	2-oxoisovalerate dehydrogenase subunit alpha 2, mitochondrial (AHRD V3.3 *** A0A2G3CL46_CAPCH)	1.86956	9.93587e-24
Solyc04g064530.1	polyadenylate-binding protein 1-B-binding protein (AHRD V3.3 *** AT4G19950.1)	1.15207	5.45529e-09
Solyc04g064860.1	MADS-box transcription factor 23 (AHRD V3.3 *** A0A2G2Y5S9_CAPAN)	1.06529	1.26381e-05
Solyc04g071030.1	RING-type E3 ubiquitin transferase (AHRD V3.3 *** A0A2G2WYL4_CAPBA)	1.25483	3.1363e-08
Solyc04g071070.2	Unknown protein	2.54065	3.68613e-05
Solyc04g071085.2	hypothetical protein Chr1:9083931-9085238 REVERSE LENGTH=340 201606 (AHRD V3.11 *-* AT1G26255.3)	2.21886	2.57983e-07
Solyc04g071690.4	DNA/RNA-binding protein Alba-like (AHRD V3.3 *-* A0A200PTA4_9MAGN)	3.09205	0.0133659
Solyc04g071890.4	Peroxidase (AHRD V3.11 *** tr|K4BTH6|K4BTH6_SOLLC)	1.52743	5.18185e-21
Solyc04g074480.3	DAHP synthase 2 precursor	2.02991	1.19477e-06
Solyc04g074790.3	RING/U-box superfamily protein (AHRD V3.3 *-* F4JJ02_ARATH)	1.00513	0.000984838
Solyc04g074850.3	ripening regulated protein DDTFR18	1.24113	6.8443e-11
Solyc04g077300.3	G-type lectin S-receptor-like serine/threonine-protein kinase (AHRD V3.3 *** A0A2G3CPG9_CAPCH)	5.57238	0.000725887
Solyc04g077630.4	Serine carboxypeptidase (AHRD V3.11 *** tr|A0A2K3MSK4|A0A2K3MSK4_TRIPR)	2.12405	0.00104077
Solyc04g077755.1	NADH dehydrogenase [ubiquinone] iron-sulfur protein 4, mitochondrial-like (AHRD V3.3 *-* A0A2I4GIJ5_9ROSI)	1.51258	0.015418
Solyc04g078290.5	Cytochrome P450 (AHRD V3.11 *** tr|Q7FPQ4|Q7FPQ4_HELTU)	1.40237	6.57128e-11
Solyc04g078460.3	Isoaspartyl peptidase/L-asparaginase (AHRD V3.3 *** A0A1U8GBV5_CAPAN)	1.94408	5.66497e-11
Solyc04g079030.2	Glycosyltransferase (AHRD V3.3 *** V4NB36_EUTSA)	2.25666	0.0118794
Solyc04g079260.3	Patatin (AHRD V3.3 *** A0A2G2ZRS1_CAPAN)	6.73722	5.08916e-05
Solyc04g079730.1	allene oxide synthase	1.26113	0.00104017
Solyc04g079750.4	Octanoyltransferase (AHRD V3.3 *** A0A2G2ZRY5_CAPAN)	1.04177	1.20712e-05
Solyc04g079760.4	UPF0114 domain-containing protein (AHRD V3.3 *** A0A1Q3D8A0_CEPFO)	5.05336	6.00388e-42
Solyc04g080320.1	F-box protein CPR30-like (AHRD V3.3 *** A0A2I4FD59_9ROSI)	5.21882	0.00190629
Solyc04g080720.4	Transferase (AHRD V3.3 *** A0A200QE34_9MAGN)	1.65844	0.000440977
Solyc04g081145.2	Histone H3 (AHRD V3.11 *** tr|A0A2K1J132|A0A2K1J132_PHYPA)	1.09896	2.34339e-07
Solyc04g081350.3	Transcription factor E2FC (AHRD V3.3 *** M5BC45_TOBAC)	1.81992	0.00578355
Solyc04g081740.3	prostaglandin E synthase 2-like (AHRD V3.3 *** A0A2I4DI11_9ROSI)	1.02648	8.4965e-13
Solyc04g082030.1	ornithine decarboxylase	1.06676	1.67327e-11
Solyc04g082070.4	tRNA pseudouridine synthase family protein (AHRD V3.3 *-* E5GCD2_CUCME)	1.00816	5.46254e-07
Solyc04g082120.3	Prolyl oligopeptidase (AHRD V3.3 *** H2D7F1_COFAR)	1.9437	4.31118e-08
Solyc04g082380.4	cytochrome P450 86A8-like (AHRD V3.3 *-* A0A2I4DDX4_9ROSI)	1.04455	0.00142925
Solyc05g005090.4	LEU76408 knotted 3	4.71816	0.00200882
Solyc05g005260.3	DNA ligase 1-like (AHRD V3.3 *** A0A1U7VHC8_NICSY)	1.05164	3.27729e-11
Solyc05g005700.4	Aldehyde dehydrogenase (AHRD V3.3 *** Q43274_MAIZE)	1.06327	9.05601e-05
Solyc05g006100.4	Thiol-disulfide oxidoreductase DCC family protein (AHRD V3.3 *-* A0A2N9Z422_PAEPO)	1.24562	0.00612629
Solyc05g007150.4	UDP-galactose/UDP-glucose transporter 3 (AHRD V3.3 *** A0A2G2YDQ6_CAPAN)	1.03436	5.42671e-08
Solyc05g007220.4	F-box/kelch-repeat protein (AHRD V3.3 *-* A0A2G2X8J1_CAPBA)	1.12784	6.29078e-08
Solyc05g007260.3	Ribulose-phosphate 3-epimerase (AHRD V3.3 *** A0A328DMM8_9ASTE)	1.12857	1.4867e-16
Solyc05g007490.3	S-adenosyl-L-methionine-dependent methyltransferases superfamily protein (AHRD V3.3 *** A0A2U1LK68_ARTAN)	1.16767	1.07749e-08
Solyc05g007630.3	Resistance protein .1	4.24422	0.00160617
Solyc05g008600.3	ripening regulated protein (DDTFR6/A)	1.18964	1.52143e-12
Solyc05g009340.1	Unknown protein	1.57973	0.000550594
Solyc05g009390.3	Alpha/beta-Hydrolases superfamily protein (AHRD V3.3 *** A0A2U1Q5G1_ARTAN)	1.65652	8.85765e-15
Solyc05g009550.3	Regulator of Vps4 activity in the MVB pathway protein (AHRD V3.3 *-* Q9FX63_ARATH)	2.19115	0.000219136
Solyc05g009640.4	bHLH transcription factor 037	2.11768	0.000160132
Solyc05g011960.4	DnaJ domain-containing protein (AHRD V3.3 *-* A0A1Q3CHH1_CEPFO)	1.04787	1.56433e-08
Solyc05g011980.4	Unknown protein	1.51937	1.4037e-09
Solyc05g012060.4	DNA binding protein (AHRD V3.3 *-* F4IE60_ARATH)	1.67926	0.000989087
Solyc05g012070.3	UDP-glucose:protein transglucosylase-like protein	1.08633	6.96702e-17
Solyc05g012210.4	Ninja-family protein AFP3 (AHRD V3.3 *** A0A2G3CFM6_CAPCH)	1.0253	0.00932789
Solyc05g012430.1	Leucine-rich repeat receptor-like protein kinase PX.1	1.41281	0.0128063
Solyc05g012955.1	Sulfotransferase (AHRD V3.3 *** A0A2I4HG22_9ROSI)	1.08523	0.0097719
Solyc05g013290.2	Fenthion sensitivity	1.09624	0.0189095
Solyc05g013450.5	Protein DETOXIFICATION (AHRD V3.11 *** tr|A0A1Q3CW99|A0A1Q3CW99_CEPFO)	1.02754	7.00338e-11
Solyc05g013760.4	Proline-rich receptor-like kinase (AHRD V3.3 *-* A0A1I9LPJ0_ARATH)	1.41116	0.00579137
Solyc05g013990.3	T-complex protein.1	1.10795	1.89353e-14
Solyc05g014470.3	glyceraldehyde 3-phosphate dehydrogenase	1.51914	1.27088e-45
Solyc05g015640.3	transmembrane protein (AHRD V3.3 *-* AT1G27300.1)	1.31692	6.91487e-11
Solyc05g041820.1	Unknown protein	1.56432	0.0111845
Solyc05g041910.3	Cytochrome b5.1	1.01715	3.82316e-11
Solyc05g045670.4	Glucose-6-phosphate/phosphate-translocator (AHRD V3.3 *** O64911_SOLTU)	2.81608	0.00579612
Solyc05g050120.3	cytosolic NADP-malic enzyme	1.3202	1.73393e-11
Solyc05g050360.3	Cyclic nucleotide-gated ion channel.1	1.47461	3.47503e-12
Solyc05g050800.3	Phosphoglycerate mutase family protein (AHRD V3.3 *** A0A1I9LN21_ARATH)	1.29232	2.29858e-14
Solyc05g051480.2	Unknown protein	4.73138	0.00923305
Solyc05g051690.3	Cell number regulator 6 (AHRD V3.3 *** A0A2G2WTF0_CAPBA)	1.07367	4.1686e-07
Solyc05g052670.1	HXXXD-type acyl-transferase family protein (AHRD V3.3 *** V5PZN5_9CARY)	1.50311	1.03369e-20
Solyc05g052890.3	Plant/protein (AHRD V3.3 *** Q84WZ5_ARATH)	1.63725	0.0155651
Solyc05g053250.4	DNL-type zinc finger (AHRD V3.3 *-* A0A2K3L0X2_TRIPR)	1.21341	6.84733e-10
Solyc05g053470.3	60 kDa chaperonin (AHRD V3.3 *** Q8H903_ORYSJ)	1.1706	5.83946e-14
Solyc05g053780.4	RNA binding protein (AHRD V3.3 *** O23793_NICSY)	1.05225	2.22376e-11
Solyc05g054610.1	Histone H4 (AHRD V3.3 *-* F2E7L1_HORVV)	2.29358	0.00054686
Solyc05g054660.2	Zinc finger protein (AHRD V3.3 *** A0A200PZ96_9MAGN)	3.97254	0.00477407
Solyc05g054800.3	ALA-interacting subunit (AHRD V3.3 *** A0A1U8GR46_CAPAN)	1.10954	2.29151e-10
Solyc05g055280.2	Ferredoxin (AHRD V3.3 *** M1C599_SOLTU)	1.20236	8.11551e-15
Solyc05g055760.3	isopentenyl diphosphate isomerase	1.55285	6.37133e-18
Solyc05g056020.3	V-type proton ATPase subunit G (AHRD V3.3 *** A0A1U8GRL1_CAPAN)	1.19414	3.37538e-08
Solyc05g056510.3	ribosomal protein L20 (AHRD V3.3 *** AT5G62270.2)	1.38238	1.15917e-26
Solyc05g150153.2	DDE_4 domain-containing protein (AHRD V3.11 *** tr|A0A1Q3CXR1|A0A1Q3CXR1_CEPFO)	1.23698	0.000914585
Solyc06g005090.3	LOB domain-containing protein (AHRD V3.3 *** A0A2K3PP50_TRIPR)	6.34758	9.27512e-06
Solyc06g005940.3	Protein disulfide-isomerase (AHRD V3.3 *** A0A1U8GX36_CAPAN)	1.33778	1.73682e-15
Solyc06g007180.3	asparagine synthetase 1	1.00512	0.000938604
Solyc06g007210.3	Unknown protein	1.03473	4.7863e-13
Solyc06g007520.4	60S ribosomal protein L10 (AHRD V3.3 *** A0A2G2Z7S9_CAPAN)	1.02473	1.31526e-15
Solyc06g008020.3	Zinc finger, HIT-type (AHRD V3.3 *** A0A2U1KRI5_ARTAN)	1.25908	2.52872e-11
Solyc06g008510.3	Cdt1-like protein chloroplastic-like (AHRD V3.3 *** A0A2K3MWV0_TRIPR)	2.1037	0.015402
Solyc06g008870.2	Gibberellin receptor (AHRD V3.3 *** E3VJP7_9FABA)	1.40262	8.79938e-19
Solyc06g008920.3	AMP-dependent synthetase/ligase (AHRD V3.3 *** A0A200QNF3_9MAGN)	1.75432	5.2007e-14
Solyc06g009270.3	Diacylglycerol kinase (AHRD V3.3 *** A0A2G3ATC8_CAPCH)	1.11622	1.13318e-14
Solyc06g009770.1	hypothetical protein (AHRD V3.3 *** AT3G62650.2)	1.35853	4.05786e-05
Solyc06g036110.1	Calcium-dependent lipid-binding (CaLB domain) family protein (AHRD V3.3 *** A0A2U1LCI8_ARTAN)	1.50144	0.000116508
Solyc06g036290.3	heat shock protein 90	2.44742	0.00021394
Solyc06g050370.1	Alkylated DNA repair protein (AHRD V3.3 *-* A0A2I0W164_9ASPA)	1.14515	0.000592778
Solyc06g051540.4	Protein kinase domain (AHRD V3.3 *** A0A200PWY1_9MAGN)	1.23977	2.16832e-08
Solyc06g051920.4	Cyclic nucleotide gated channel.1	1.29077	1.56785e-16
Solyc06g053150.1	P-loop containing nucleoside triphosphate hydrolases superfamily protein (AHRD V3.3 *** A0A2U1NSJ9_ARTAN)	1.16185	5.11562e-06
Solyc06g053710.3	ethylene receptor homolog (ETR4)	1.21283	1.47207e-18
Solyc06g059860.3	patatin-like phospholipase domain protein (AHRD V3.3 *** AT1G76980.1)	1.5506	6.96953e-09
Solyc06g060110.3	amino acid transporter 2	1.41694	1.40924e-09
Solyc06g060240.1	dnaJ homolog subfamily B member 13-like (AHRD V3.3 *-* A0A2I4F1M3_9ROSI)	4.374	0.0171347
Solyc06g060680.2	Protein kinase superfamily protein (AHRD V3.3 *** Q9SVY4_ARATH)	1.2068	5.76907e-05
Solyc06g061180.2	Abscisic acid receptor PY.1	1.26872	1.32467e-11
Solyc06g062290.1	Glycosyltransferase (AHRD V3.3 *** A0A2K3PHM3_TRIPR)	1.33704	0.0011347
Solyc06g065180.3	SL.1	1.04987	2.09408e-16
Solyc06g065310.3	Biotin/lipoate A/B protein ligase family (AHRD V3.3 *** A0A2U1MSZ4_ARTAN)	1.10318	5.13326e-05
Solyc06g065430.3	Cytochrome P450 (AHRD V3.3 *** A0A2U1KTH1_ARTAN)	4.82624	0.00659011
Solyc06g065570.3	N-alpha-acetyltransferase 50 (AHRD V3.3 *** A0A1U8GUI6_CAPAN)	1.11889	5.6757e-16
Solyc06g066630.1	MBOAT (Membrane bound O-acyl transferase) family protein (AHRD V3.3 *** A0A2U1LYZ9_ARTAN)	1.37235	5.49982e-05
Solyc06g068710.3	40S ribosomal protein S27 (AHRD V3.3 *** A0A2G2WLL6_CAPBA)	1.5391	0.000482083
Solyc06g069565.2	UPF0725 protein (AHRD V3.3 *** XP_004235347.1)	1.20338	0.0177672
Solyc06g071400.3	Bidirectional sugar transporter SWEET (AHRD V3.3 *** Q70ET6_SOLLC)	1.0426	3.2517e-05
Solyc06g071810.1	Receptor-like protein kinase (AHRD V3.3 *** Q8LP72_TOBAC)	1.10987	2.04773e-08
Solyc06g072660.4	DEK (AHRD V3.3 *-* A0A200R412_9MAGN)	1.01099	1.88844e-06
Solyc06g073830.1	Calcium-binding protein CML38 (AHRD V3.3 *** A0A2G3BAP9_CAPCH)	5.21959	0.00170104
Solyc06g073850.1	hypothetical protein (AHRD V3.3 *** AT2G27180.1)	1.06135	0.00217154
Solyc06g074030.1	Polynucleotidyl transferase, ribonuclease H-like superfamily protein (AHRD V3.3 *** A0A2U1M9A7_ARTAN)	1.5456	1.07742e-08
Solyc06g074320.3	Transcription factor TGA2 (AHRD V3.3 *** A0A2G3CAK2_CAPCH)	1.99457	0.00918037
Solyc06g074550.3	Unknown protein	1.38697	0.000738335
Solyc06g074620.3	hypothetical protein (AHRD V3.3 *** AT2G27830.1)	1.50149	0.000811146
Solyc06g074790.3	Histone H2B (AHRD V3.11 *-* tr|A0A2G3CAQ8|A0A2G3CAQ8_CAPCH)	1.03134	4.42337e-06
Solyc06g075510.4	APETALA2e	1.38202	2.63124e-14
Solyc06g076290.1	Transcription factor GRAS (AHRD V3.3 *-* A0A2U1MZM3_ARTAN)	3.12893	5.34478e-05
Solyc06g076780.3	Glycosyl hydrolase family protein (AHRD V3.3 *** A0A2U1PL05_ARTAN)	1.23396	3.35727e-12
Solyc06g076910.3	Receptor-like protein kinase (AHRD V3.3 *** A0A2R6P698_ACTCH)	2.08641	0.00296719
Solyc06g082190.3	Protein kinase like protein (AHRD V3.3 *** Q0WN89_ARATH)	1.65478	2.34315e-12
Solyc06g082440.1	Non-specific serine/threonine protein kinase (AHRD V3.3 *** G4XMX3_SOLLC)	1.22772	7.61549e-06
Solyc06g083330.2	acidic leucine-rich nuclear phosphoprotein 32 family B protein (AHRD V3.3 *-* AT3G25130.1)	1.49307	0.00552779
Solyc06g083800.4	CRIB domain-containing protein RIC6 (AHRD V3.3 *** A0A2G3CC56_CAPCH)	1.20938	0.00659393
Solyc06g084230.3	40S ribosomal protein S24 (AHRD V3.3 *** A0A1U8H1N3_CAPAN)	1.00411	3.30505e-17
Solyc07g006280.3	Tetraspanin (AHRD V3.3 *** A0A200Q8V3_9MAGN)	1.32494	8.85744e-17
Solyc07g008250.3	F-box protein (AHRD V3.3 *** S4T6I7_CAPAN)	1.09723	8.43344e-17
Solyc07g008600.1	receptor-like protein 12 (AHRD V3.3 *** A0A1U8F5D2_CAPAN)	1.15802	0.000862488
Solyc07g009070.5	defensin-like protein 19 (AHRD V3.11 *** tr|A0A1S4AH79|A0A1S4AH79_TOBAC)	5.00507	0.00348874
Solyc07g009320.3	Mitochondrial outer membrane import complex protein METAXIN (AHRD V3.3 *** A0A2G2XVX3_CAPAN)	1.10992	2.91782e-13
Solyc07g016210.1	Specific tissue protein (AHRD V3.3 *** A0A2K3NKN8_TRIPR)	2.28846	0.00456067
Solyc07g016215.1	Organ specific protein (AHRD V3.3 *** A0A2U1PWC1_ARTAN)	1.36781	0.01135
Solyc07g018300.3	Replication protein A 32 kDa subunit A (AHRD V3.3 *** A0A1J3JLU8_NOCCA)	1.63366	0.00212247
Solyc07g024070.3	Ubiquitin-conjugating enzyme (AHRD V3.3 *-* A0A200PP19_9MAGN)	1.47638	0.00344391
Solyc07g025380.3	DNA ligase-like protein (AHRD V3.3 *** AT1G75150.3)	1.17048	0.000590327
Solyc07g042220.2	Beta-galactosidase (AHRD V3.3 *** A0A2G3AC89_CAPAN)	4.90386	0.00845653
Solyc07g043150.1	Glycosyltransferase (AHRD V3.3 *** Q94IF2_TOBAC)	2.21747	0.000108232
Solyc07g043170.4	Glycosyltransferase (AHRD V3.3 *** Q94IF2_TOBAC)	1.13225	2.73455e-05
Solyc07g043250.1	VQ motif-containing protein 22 (AHRD V3.3 *** A0A2G2Z0Y6_CAPAN)	1.01127	2.05885e-06
Solyc07g045000.5	Homeodomain-like protein (AHRD V3.11 *-* tr|A0A2U1N2T8|A0A2U1N2T8_ARTAN)	3.5613	0.00362455
Solyc07g045100.1	Eukaryotic aspartyl protease family protein (AHRD V3.3 *** G7KD30_MEDTR)	1.16417	4.05721e-09
Solyc07g047800.3	NAD(P)-binding Rossmann-fold superfamily protein (AHRD V3.3 *** Q9SG99_ARATH),Pfam:PF13561	1.13437	1.6354e-10
Solyc07g048000.3	Phototropic-responsive NPH3 (AHRD V3.3 *** D9ZHC8_HYPPE)	4.11893	0.0121647
Solyc07g048010.4	Thymidylate kinase (AHRD V3.3 *** A0A1J3DB39_NOCCA)	1.12438	0.00131133
Solyc07g051950.3	S-type anion channel SLA.1	4.58016	0.000113781
Solyc07g053150.3	Frataxin, mitochondrial (AHRD V3.3 *** A0A2G2Z3B1_CAPAN)	1.29446	0.000479357
Solyc07g053480.4	Ras-related protein, expressed (AHRD V3.3 *** D8L9F8_WHEAT)	1.2047	0.000187631
Solyc07g053760.4	Protein phosphatase 2C (AHRD V3.3 *** Q6QLU0_SOLLC)	1.09343	7.75677e-11
Solyc07g053950.1	microtubule-associated protein (AHRD V3.3 *** AT4G28310.1)	1.57184	0.000115574
Solyc07g055415.2	Lectin-domain receptor-like kinase (AHRD V3.11 *-* tr|G4XXY5|G4XXY5_NICAT)	4.45615	0.00418733
Solyc07g055490.4	Cytochrome (AHRD V3.3 *** A0A2G2Z466_CAPAN)	3.55841	0.0140342
Solyc07g055690.1	Lectin-domain receptor-like kinase (AHRD V3.3 *** G4XXY5_NICAT)	1.0061	1.51597e-05
Solyc07g055920.4	Tomato AGAMOUS-like 1	6.36504	0.000109774
Solyc07g056390.4	Endoplasmic reticulum oxidoreductin.1	1.40081	4.35143e-11
Solyc07g056440.3	Glutathione S-transferase (AHRD V3.3 *** Q9FQE8_SOYBN)	1.22942	0.00440231
Solyc07g063180.3	Dynein light chain (AHRD V3.3 *** A0A2G2WEX4_CAPBA)	2.41654	0.00318615
Solyc07g064270.3	Glucose-6-phosphate/phosphate translocator 2, chloroplastic (AHRD V3.3 *** A0A2G2Z5J6_CAPAN)	1.09814	5.04686e-17
Solyc07g064420.3	inositol-1%2C4%2C5-trisphosphate 5-phosphatase (AHRD V3.3 *** AT5G54870.1)	1.19178	7.63315e-10
Solyc07g064470.4	Protein FATTY ACID EXPORT 5 (AHRD V3.3 *** A0A1U8FKN4_CAPAN)	1.21941	4.30074e-07
Solyc07g064800.3	Dihydrolipoyllysine-residue succinyltransferase component of 2-oxoglutarate dehydrogenase complex (AHRD V3.3 *** B6TRW8_MAIZE)	1.41363	1.02579e-15
Solyc07g064930.3	GrpE protein homolog (AHRD V3.3 *** A0A2G3C2M4_CAPCH)	1.04637	4.38483e-12
Solyc07g065650.2	Transmembrane emp24 domain-containing protein p24beta2 (AHRD V3.3 *** A0A1U8HLP9_CAPAN)	1.10712	3.74131e-14
Solyc07g066330.3	NAC domain-containing protein (AHRD V3.3 *** A0A2G2WGF8_CAPBA)	1.16657	6.58895e-06
Solyc07g066560.1	Small auxin up-regulated RNA65	1.424	0.0188637
Solyc08g006330.3	UDP-xylose phenolic glycosyltransferase	1.18986	1.21758e-05
Solyc08g006730.1	Tyramine N-feruloyltransferase 10/30 (AHRD V3.3 *** A0A2G2VBA1_CAPBA)	1.9168	0.0145937
Solyc08g006765.1	N-acetyltransferase (AHRD V3.3 *** B6T916_MAIZE)	1.29902	1.90848e-10
Solyc08g007420.3	LELDH2 L-lactate dehydrogenase	1.03416	0.00353961
Solyc08g008140.4	E4 SUMO-protein ligase PIAL2 isoform X2 (AHRD V3.11 *-* XP_010324635.1)	1.54203	0.00735861
Solyc08g008150.1	Late embryogenesis abundant (LEA) hydroxyproline-rich glycoprotein family (AHRD V3.3 *-* A0A2U1NM32_ARTAN)	6.11595	4.51399e-05
Solyc08g008330.3	hypothetical protein (AHRD V3.3 *** AT5G24165.2)	1.20483	1.59663e-13
Solyc08g013730.3	NOD26-like intrinsic protein5.1	1.06731	5.93496e-10
Solyc08g013950.1	Unknown protein	2.82306	2.52424e-64
Solyc08g021880.1	Ankyrin repeat family protein (AHRD V3.3 *-* F8WLB2_CITUN)	1.17835	0.00140449
Solyc08g028780.1	DUF868 domain-containing protein (AHRD V3.3 *** A0A1Q3AW51_CEPFO)	1.26973	1.11098e-13
Solyc08g062340.3	17.9 kDa class II heat shock protein (AHRD V3.3 *** A0A2G3A1B9_CAPAN)	5.30653	0.00223198
Solyc08g063035.1	DDT domain-containing protein DDB_G0282237 (AHRD V3.3 --* XP_010321301.1)	1.22105	0.0189986
Solyc08g065210.1	Unknown protein	2.77858	0.00606976
Solyc08g065480.3	Ferrochelatase (AHRD V3.3 *** A0A2G3BRU7_CAPCH)	1.13329	3.48087e-12
Solyc08g066310.3	Receptor-like protein kinase (AHRD V3.3 *-* A0A2D1PG71_9ROSI)	1.0614	0.00381116
Solyc08g066350.2	Histidine-containing phosphotransfer protein 4 (AHRD V3.3 *** A0A2G2YI23_CAPAN)	1.18024	4.03756e-05
Solyc08g066420.1	Polyketide cyclase/dehydrase and lipid transport superfamily protein (AHRD V3.3 *** A0A2U1PZR8_ARTAN)	1.80197	1.50583e-05
Solyc08g066520.4	BnaA10g30120D protein (AHRD V3.11 *** tr|A0A078JT83|A0A078JT83_BRANA)	1.07489	4.53653e-07
Solyc08g067020.5	Cytochrome b-c1 complex subunit 7 (AHRD V3.11 *** tr|A0A1U8E2B0|A0A1U8E2B0_CAPAN)	1.01179	5.51025e-18
Solyc08g067290.3	RING U-box superfamily protein (AHRD V3.3 *-* A0A0U9HLC9_KLENI)	1.31469	8.53727e-20
Solyc08g067630.3	histone deacetylase-like protein (AHRD V3.3 *** AT2G25625.2)	2.36766	1.30287e-21
Solyc08g068390.3	Glyoxysomal fatty acid beta-oxidation multifunctional protein MFP-a (AHRD V3.3 *** A0A2G2YXE3_CAPAN)	1.22602	2.07324e-09
Solyc08g068660.1	Serine decarboxylase (AHRD V3.3 *-* A0A2G2W5V8_CAPBA)	4.52667	0.000349637
Solyc08g068780.3	N-hydroxycinnamoyl-CoA:tyramine N-hydroxycinnamoyl transferase THT7-8	1.2994	1.274e-06
Solyc08g068870.3	Eukaryotic aspartyl protease family protein, expressed (AHRD V3.3 *** Q2R8V2_ORYSJ)	1.19138	2.579e-08
Solyc08g069060.4	Hexosyltransferase (AHRD V3.3 *** A0A2G2XN19_CAPBA)	1.0793	9.60007e-10
Solyc08g074970.1	UDP-Glycosyltransferase superfamily protein (AHRD V3.3 *** A0A2U1Q6T8_ARTAN)	1.21412	3.11513e-07
Solyc08g075550.4	alternative oxidase 1b	2.54963	7.28742e-06
Solyc08g075930.5	Kinesin-like protein (AHRD V3.11 *-* tr|B6U4W1|B6U4W1_MAIZE)	1.53023	0.0164155
Solyc08g076870.1	DUF740 domain-containing protein (AHRD V3.3 *** A0A1Q3BKH7_CEPFO)	1.0502	4.95043e-05
Solyc08g076910.3	Ubiquitin carboxyl-terminal hydrolase .1	1.13519	1.28974e-07
Solyc08g077180.3	Pyruvate kinase (AHRD V3.3 *** A0A1U8GRH5_CAPAN)	1.26277	0.000294002
Solyc08g077920.3	Isocitrate dehydrogenase [NAD] subunit, mitochondrial (AHRD V3.3 *** O65852_TOBAC)	1.35958	1.35505e-19
Solyc08g077990.3	Kinase like protein (AHRD V3.3 *-* Q0WPK0_ARATH)	1.49185	0.017569
Solyc08g078070.5	Ras-related small GTP-binding protein (AHRD V3.11 *** tr|A0A1Y0K2B8|A0A1Y0K2B8_9ROSI)	1.13876	1.40098e-12
Solyc08g078870.3	Bifunctional inhibitor/lipid-transfer protein/seed storage 2S albumin superfamily protein (AHRD V3.3 *** A0A2U1PU47_ARTAN)	1.74395	9.64858e-11
Solyc08g079700.3	Zinc finger A20 and A.1	1.52316	5.83558e-15
Solyc08g080150.1	TCP transcription factor 20	1.05992	2.52118e-07
Solyc08g080170.3	3-hydroxy-3-methylglutaryl coenzyme A synthase (AHRD V3.3 *** A0A2G3DBH4_CAPCH)	1.06476	3.37903e-08
Solyc08g080180.1	Molybdenum cofactor sulfurase-like protein (AHRD V3.3 *** A0A2K3L0M9_TRIPR)	1.21308	0.000331243
Solyc08g080620.1	PR-5x	3.39782	4.03377e-07
Solyc08g080650.3	PATHOGENESIS RELATED PROTEIN P23	1.2482	8.41884e-12
Solyc08g082280.4	Long chain acyl-CoA synthetase 2 (AHRD V3.3 *** A0A2G3DB06_CAPCH)	1.23156	8.13093e-10
Solyc08g082520.1	F-box protein (AHRD V3.3 *** A0A2G3DAV0_CAPCH)	5.21284	0.00207316
Solyc08g082820.4	TOMBIPGRBC Tomato BiP (binding protein)/grp78	1.44783	7.9307e-15
Solyc08g082960.3	HIT zinc finger family protein, expressed (AHRD V3.3 *** Q337A7_ORYSJ)	1.70551	0.0117834
Solyc09g005730.4	Plant protein 1589 of Uncharacterized protein function (AHRD V3.3 *** A0A061EZD3_THECC)	3.06656	1.16491e-16
Solyc09g007760.5	Aquaporin (AHRD V3.11 *** tr|A0A0C7AUU3|A0A0C7AUU3_COFAR)	1.209	3.64415e-11
Solyc09g007770.3	plasma membrane intrinsic protein 2.1	1.23402	1.14139e-05
Solyc09g007860.4	Calcium-dependent lipid-binding (CaLB domain) family protein (AHRD V3.3 *** A0A1P8BD17_ARATH)	1.10434	0.000286632
Solyc09g008050.3	Glycosyltransferase (AHRD V3.3 *** A0A1Q3DDP0_CEPFO)	1.56447	2.04962e-10
Solyc09g008370.1	Major facilitator superfamily (AHRD V3.3 *** A0A2U1PF99_ARTAN)	1.77874	0.0050981
Solyc09g009390.3	Monodehydroascorbate reductase (AHRD V3.3 *** A0A2G2VWV8_CAPBA)	1.17928	1.01416e-15
Solyc09g009490.5	ABSCISIC ACID-INSENSITIVE 5-like protein 4 (AHRD V3.11 *** tr|A0A2G2YPC0|A0A2G2YPC0_CAPAN)	2.05298	7.345e-16
Solyc09g009590.1	Zinc finger A20 and A.1	1.70273	5.88691e-07
Solyc09g009840.1	hypothetical protein (AHRD V3.3 *** AT2G36220.1)	1.14699	8.94432e-07
Solyc09g009900.4	Unknown protein	2.7757	0.0086494
Solyc09g010650.1	RING/U-box superfamily protein (AHRD V3.3 *-* A0A2U1QK74_ARTAN)	1.15068	0.0127862
Solyc09g011270.5	Cysteine/histidine-rich C1 domain protein (AHRD V3.11 *** tr|A0A1P8AY95|A0A1P8AY95_ARATH)	1.96112	2.06965e-05
Solyc09g011330.3	Receptor protein kinase ZmP.1	1.08985	6.50547e-10
Solyc09g011610.4	Glutathione S-transferase (AHRD V3.11 *-* tr|C0LF68|C0LF68_CAPAN)	2.292	0.0149526
Solyc09g011780.3	R2R3MYB transcription factor 1	1.17481	0.0066118
Solyc09g013160.3	WD40 repeat (AHRD V3.3 *** A0A200R4P8_9MAGN)	2.58114	0.00111099
Solyc09g014940.3	wound-induced protein 1-like (AHRD V3.3 *** A0A2I4HKI2_9ROSI)	1.03187	8.24233e-05
Solyc09g018280.1	Non-specific serine/threonine protein kinase (AHRD V3.3 *** A0A2G3DDH8_CAPCH)	1.50116	0.000426269
Solyc09g025250.4	Peptidase S24/S26A/S26B/S26C family protein (AHRD V3.3 *** A0A2U1NVF7_ARTAN)	1.08994	4.00193e-12
Solyc09g059440.1	cell division control protein 45 homolog (AHRD V3.3 *** A0A2I4H5Z7_9ROSI)	1.41592	0.0167412
Solyc09g061840.5	3-ketoacyl-CoA thiolase peroxisomal-like (AHRD V3.11 *** tr|A0A2K3P5R8|A0A2K3P5R8_TRIPR)	1.45789	7.74395e-11
Solyc09g064380.3	Tetratricopeptide repeat (TPR)-like superfamily protein (AHRD V3.3 *** F4I456_ARATH)	1.27442	0.000325204
Solyc09g065800.5	3-ketoacyl-CoA synthase (AHRD V3.11 *** tr|A0A2U1NFY7|A0A2U1NFY7_ARTAN)	3.41043	6.21993e-06
Solyc09g065990.3	E3 ubiquitin protein ligase DRIP2 (AHRD V3.3 *** A0A2G2X5V3_CAPBA)	1.06934	1.58227e-05
Solyc09g066400.2	Cytochrome (AHRD V3.3 *** A0A2G3ABE0_CAPAN)	6.53438	0.000105591
Solyc09g072810.3	Receptor protein kinase, putative (AHRD V3.3 *** B9SKP2_RICCO)	2.76731	1.07889e-13
Solyc09g074180.3	Unknown protein	1.81803	0.0171847
Solyc09g074210.3	DNAse I-like superfamily protein (AHRD V3.3 *** A0A2U1Q9H2_ARTAN)	1.71542	0.00154545
Solyc09g074270.3	Gibberellin receptor (AHRD V3.3 *** E3VJP7_9FABA)	1.93079	2.2015e-11
Solyc09g074300.1	Histone H2A (AHRD V3.3 *** A0A1U8GAC7_CAPAN)	1.61736	0.0025156
Solyc09g074780.3	Protein indeterminate-domain 2 (AHRD V3.3 *** A0A1U8G2Y2_CAPAN)	2.35999	0.000628193
Solyc09g075070.3	Beta-glucosidase.1	1.09801	5.27439e-12
Solyc09g075450.3	Fumarate hydratase class II (AHRD V3.3 *** A0A248JQX4_9PROT)	1.09403	7.49863e-15
Solyc09g075470.2	DnaJ-like protein subfamily B member 6 (AHRD V3.3 *** A0A2G2W0L3_CAPBA)	2.91727	0.00186363
Solyc09g075510.4	Protein DEHYDRATION-INDUCED 19 (AHRD V3.3 *** A0A2U1KHD5_ARTAN)	1.00847	2.56843e-10
Solyc09g082560.4	SUN-like protein 26	1.69392	3.8591e-15
Solyc09g083100.1	Non-specific serine/threonine protein kinase (AHRD V3.3 *** A0A2G2W162_CAPBA)	1.77284	0.000321649
Solyc09g083360.3	Transcription factor bHLH92 (AHRD V3.3 *** A0A2G2ZV24_CAPAN)	2.95299	5.74693e-06
Solyc09g089620.1	AT-hook motif nuclear-localized protein (AHRD V3.3 *** A0A2G3BF72_CAPCH)	4.73553	0.00862369
Solyc09g090440.1	Pentatricopeptide repeat (AHRD V3.3 *** A0A200PQE5_9MAGN)	2.21202	0.00798049
Solyc09g090730.2	AMT1	1.51358	9.74613e-13
Solyc09g091840.4	Glutathione reductase (AHRD V3.3 *** A0A2H4ZA20_LYCCN)	1.10101	2.11229e-10
Solyc09g092510.3	hypothetical protein (AHRD V3.3 *-* AT3G23740.1)	1.14196	0.0104308
Solyc09g098030.4	Geraniol 8-hydroxylase (AHRD V3.3 *** A0A2G3CQY8_CAPCH)	1.39756	7.37403e-16
Solyc09g098150.3	metacaspase 1,Pfam:PF00656	1.39876	7.13102e-21
Solyc10g006450.3	COBRA-like protein 10 (AHRD V3.3 *** A0A2G3ATH9_CAPCH)	1.55095	0.00569893
Solyc10g006700.1	Calcium-binding protein PB.1	1.9361	5.00523e-09
Solyc10g007290.4	phosphoenolpyruvate carboxylase (AHRD V3.3 *** A0A1S3YLC5_TOBAC)	1.03042	2.16216e-05
Solyc10g009190.1	glycine-rich protein (AHRD V3.3 *-* AT4G21620.2)	1.21089	5.41353e-09
Solyc10g009420.3	E3 ubiquitin-protein ligase (AHRD V3.3 *** A0A2G2WSD8_CAPBA)	1.59676	2.87881e-12
Solyc10g038080.3	Shikimate dehydrogenase (NADP(+)) (AHRD V3.3 *** A0A1G1USV4_9BACI)	1.34965	6.70136e-15
Solyc10g048190.1	EVE domain (AHRD V3.3 *** A0A200QGB1_9MAGN)	5.13432	0.00982991
Solyc10g050110.1	Leucine-rich repeat family protein (AHRD V3.3 *** G3CHK6_PONTR)	1.38605	3.77149e-21
Solyc10g050890.2	nitrite reductase 2	1.18847	1.27317e-14
Solyc10g054280.2	(DL)-glycerol-3-phosphatase 2 (AHRD V3.3 *** A0A2G3BEV2_CAPCH),Pfam:PF13419	1.38046	3.40603e-06
Solyc10g055680.1	Methyltransferase (AHRD V3.3 *** O24153_TOBAC)	1.49965	3.24588e-08
Solyc10g075110.2	Non-specific lipid-transfer protein (AHRD V3.3 *** M1AVB9_SOLTU)	1.95504	0.000112787
Solyc10g076210.2	Peroxidase (AHRD V3.3 *** K4D1W3_SOLLC)	4.12849	0.00352081
Solyc10g078350.2	Transcription elongation factor (AHRD V3.3 *** A0A200Q6X7_9MAGN)	2.12638	0.012538
Solyc10g078510.3	Glucan endo-1,3-beta-glucosidase 5 (AHRD V3.3 *** A0A1U8E9Q3_CAPAN)	1.0507	0.000115625
Solyc10g078540.3	H/ACA ribonucleoprotein complex subunit (AHRD V3.3 *-* A0A2G3BI53_CAPCH)	1.36389	9.84193e-11
Solyc10g078590.2	Jacalin-related lectin 3 (AHRD V3.3 *-* A0A2G3BI13_CAPCH)	1.08382	1.01763e-08
Solyc10g079420.1	Calcium-dependent protein kinase (AHRD V3.3 *-* CDPK_DAUCA)	1.09993	2.79439e-10
Solyc10g079510.3	RAD3-like DNA-binding helicase protein (AHRD V3.3 *** A0A1P8AV25_ARATH)	1.60888	0.00403298
Solyc10g079620.2	haloacid dehalogenase-like hydrolase domain-containing protein 3 (AHRD V3.3 *** A0A2I4DP12_9ROSI),Pfam:PF13419	1.03658	0.0126299
Solyc10g079755.1	Calcium-dependent protein kinase (AHRD V3.3 *-* CDPK_DAUCA)	1.27759	1.11199e-18
Solyc10g080400.2	uv-b-insensitive 4 (AHRD V3.3 *** AT2G42260.2)	2.00461	0.00111276
Solyc10g081320.1	R2R3MYB transcription factor 69	6.70821	1.06724e-06
Solyc10g083720.3	Pyruvate kinase (AHRD V3.3 *** A0A1U8EAH7_CAPAN)	1.08224	6.65432e-15
Solyc10g083740.3	60S ribosomal protein L24 (AHRD V3.3 *** A0A2G2VU23_CAPBA)	1.02321	1.92796e-12
Solyc10g084100.2	RING/U-box superfamily protein (AHRD V3.3 *** A0A2U1PM96_ARTAN)	1.11264	0.017254
Solyc10g084240.3	Peroxidase (AHRD V3.3 *** K4D3L0_SOLLC)	2.15166	0.00731538
Solyc10g084680.1	molybdate transporter 1-like (AHRD V3.3 *** A0A2G2Y2Q5_CAPAN)	1.02248	0.0139428
Solyc10g085420.3	Protein LURP-one-related 15 (AHRD V3.3 *** A0A2G2VU46_CAPBA)	1.06447	4.83314e-06
Solyc10g085500.2	Cytochrome P450 (AHRD V3.3 *** A0A2U1LHU2_ARTAN)	1.66593	0.000316649
Solyc10g086250.2	R2R3MYB transcription factor 75	3.292	0.00559942
Solyc11g005050.2	Mitochondrial ATP synthase subunit (AHRD V3.3 *** A0A2K3PHV4_TRIPR)	1.28775	5.3595e-17
Solyc11g005350.2	WAT1-related protein (AHRD V3.3 *** K4D4E8_SOLLC)	1.09593	4.87679e-07
Solyc11g005490.1	Fasciclin-like arabinogalactan protein 19 (AHRD V3.3 *-* A0A1J3K1N5_NOCCA)	5.59819	0.000467812
Solyc11g005800.2	Transducin/WD40 repeat-like superfamily protein (AHRD V3.3 *** A0A2U1QNA9_ARTAN)	1.20889	0.000162248
Solyc11g007030.3	Alpha/beta-Hydrolases superfamily protein (AHRD V3.3 *** A0A2U1MAY4_ARTAN)	1.48467	2.79842e-09
Solyc11g007490.1	Glycosyltransferase (AHRD V3.3 *** A0A288W8G7_GARJA)	1.57684	0.00322868
Solyc11g007970.2	4-coumarate--CoA ligase-like 5 (AHRD V3.3 *** A0A2I4GVX2_9ROSI)	4.73859	0.013214
Solyc11g008380.3	Glycerol-3-phosphate dehydrogenase (AHRD V3.3 *** A0A2G3AV54_CAPCH)	1.08755	1.64443e-06
Solyc11g008420.3	SKP1-like protein (AHRD V3.3 *** A0A2K3JJY8_TRIPR)	2.04924	5.12421e-09
Solyc11g008610.3	CMP-sialic acid transporter 2 (AHRD V3.3 *** A0A1U8EWJ1_CAPAN)	1.101	0.00663059
Solyc11g010440.3	GLABRA2 expression modulator (AHRD V3.3 *** A0A2G3CDH1_CAPCH)	1.12781	0.00455652
Solyc11g010650.5	Nicotinamidase 1 (AHRD V3.11 *** tr|A0A2G3B093|A0A2G3B093_CAPCH)	1.60035	4.66638e-12
Solyc11g011190.1	Exostosin-like protein (AHRD V3.3 *** A0A2U1NB95_ARTAN)	1.3241	4.37741e-12
Solyc11g011240.1	geranylgeranyl pyrophosphate synthase 1	2.65785	4.32478e-11
Solyc11g011340.2	cultivar Rio Grande ELI3	1.12244	3.47338e-05
Solyc11g011380.2	glutamine synthetase	1.00157	1.65747e-07
Solyc11g011760.3	voltage-dependent L-type calcium channel subunit (AHRD V3.3 *** AT5G16550.1)	1.20882	6.77681e-11
Solyc11g012240.1	MBOAT (Membrane bound O-acyl transferase) family protein (AHRD V3.3 *** A0A2U1LYZ9_ARTAN)	3.41755	2.63531e-07
Solyc11g013000.2	Transmembrane emp24 domain-containing protein p24delta3 (AHRD V3.3 *** A0A1U8GFP4_CAPAN)	1.19823	1.06733e-11
Solyc11g030730.2	Cytochrome P450 (AHRD V3.3 *-* A0A200Q069_9MAGN)	2.41154	3.73684e-06
Solyc11g039740.3	UPF0496 protein (AHRD V3.3 *** A0A1J3IUI5_NOCCA)	1.03095	8.4894e-08
Solyc11g040110.2	Cobalt ion binding (AHRD V3.3 *** B6SJF4_MAIZE)	1.07874	5.95094e-15
Solyc11g044840.2	LL-diaminopimelate aminotransferase (AHRD V3.3 *** A0A2P5FUP3_TREOI)	3.16682	0.00129455
Solyc11g066060.4	70 kDa heat shock protein (AHRD V3.11 *** tr|Q943K7|Q943K7_ORYSJ)	1.2151	5.51098e-14
Solyc11g066590.2	Serine carboxypeptidase S28 family protein (AHRD V3.3 *** A0A2U1Q514_ARTAN)	1.00457	2.58761e-06
Solyc11g068910.3	Methyl-CpG-binding domain-containing protein .1	1.10151	0.0179753
Solyc11g071330.3	Peroxisomal membrane 22 kDa (Mpv17/PMP22) family protein (AHRD V3.3 *** Q9LV46_ARATH)	1.02794	2.81969e-12
Solyc11g071740.2	Calcium-binding protein CML38 (AHRD V3.3 *** A0A2G3BAR0_CAPCH)	1.23593	0.0184206
Solyc11g071830.2	DnaJ protein like (AHRD V3.3 *** A0A2I0X6P9_9ASPA)	1.70384	3.37633e-05
Solyc11g072550.2	4,5-DOPA dioxygenase extradiol (AHRD V3.3 *** A0A2G2YGD8_CAPAN)	1.31274	2.70271e-16
Solyc12g005080.2	Dihydrolipoyllysine-residue succinyltransferase component of 2-oxoglutarate dehydrogenase complex (AHRD V3.3 *** B6TFG5_MAIZE)	1.00773	4.62926e-15
Solyc12g005140.2	Major facilitator superfamily protein (AHRD V3.3 *** A0A2U1MIY7_ARTAN)	1.03268	6.65915e-08
Solyc12g005590.2	Protein la.1	1.14933	2.76566e-08
Solyc12g006960.2	Sulfate transporter 3.2 (AHRD V3.3 *** A0A2G2YUG5_CAPAN)	4.83494	0.00635496
Solyc12g008670.2	blind-like4	2.74088	0.00691203
Solyc12g009065.2	RING/U-box superfamily protein (AHRD V3.11 *-* tr|A0A2U1LC40|A0A2U1LC40_ARTAN)	4.11574	0.0119686
Solyc12g009340.2	MAP kinase kinase kinase 84	1.22937	8.73565e-16
Solyc12g010170.2	bHLH transcription factor 070	1.51633	0.0155377
Solyc12g010350.3	60S ribosomal protein L39 (AHRD V3.3 *** B6SP72_MAIZE)	1.0039	5.91175e-08
Solyc12g011090.3	Unknown protein	4.32614	0.00718829
Solyc12g013960.3	DUF688 domain-containing protein (AHRD V3.3 *** A0A1Q3CVC4_CEPFO)	1.07506	1.00496e-06
Solyc12g016070.1	Protein kinase-like domain-containing protein (AHRD V3.3 *-* A0A2U1KQF7_ARTAN)	4.80475	8.9065e-05
Solyc12g019060.2	Ankyrin repeat-containing protein (AHRD V3.3 *** A0A1U8F3K5_CAPAN)	1.07717	3.83552e-14
Solyc12g021260.1	microtubule-associated protein 70-2-like (AHRD V3.3 --* XP_021822798.1)	2.10612	0.00462487
Solyc12g038370.2	Single-stranded DNA-binding protein (AHRD V3.3 *** B6U5B2_MAIZE)	1.0752	0.000103145
Solyc12g038980.2	H/ACA ribonucleoprotein complex subunit 2-like protein (AHRD V3.3 *** A0A2G3A1U0_CAPAN)	1.09707	1.41709e-10
Solyc12g042570.2	Protein phosphatase 2C family protein (AHRD V3.3 *** A0A2U1P9P3_ARTAN)	1.12872	7.41447e-09
Solyc12g042900.2	Cytochrome c oxidase subunit 5b-1, mitochondrial (AHRD V3.3 *** A0A1U8EZG2_CAPAN)	1.05201	7.19874e-15
Solyc12g043120.2	Heat shock protein 70 family (AHRD V3.3 *** A0A200PNX6_9MAGN)	1.01813	3.20837e-10
Solyc12g044230.2	Sulfite exporter TauE/SafE family protein (AHRD V3.3 *** A0A2U1KY14_ARTAN)	1.00677	6.97404e-05
Solyc12g044320.2	Transducin/WD40 repeat-like superfamily protein (AHRD V3.3 *** A0A2U1MAA7_ARTAN)	3.18182	0.0123825
Solyc12g044940.2	NAD(P)-binding Rossmann-fold superfamily protein (AHRD V3.3 *** Q94AL3_ARATH)	1.12714	3.27523e-11
Solyc12g055750.3	Vacuolar cation/proton exchanger (AHRD V3.3 *** K4DFQ6_SOLLC)	1.04328	2.80034e-14
Solyc12g056090.2	Cox19-like CHCH family protein (AHRD V3.3 *-* F4JPC0_ARATH)	2.06909	0.00249151
Solyc12g056160.2	Cation/H(+) antiporter 17 (AHRD V3.3 *** A0A2G2Y8P8_CAPAN)	1.6208	8.79119e-07
Solyc12g057150.1	Unknown protein	2.57464	0.00251362
Solyc12g088000.2	Tyrosine aminotransferase (AHRD V3.3 *** A0A2G2VLJ4_CAPBA)	4.64091	0.0114322
Solyc12g088370.2	Interferon-related developmental regulator (AHRD V3.3 *** A0A200QG19_9MAGN)	1.2789	1.29327e-11
Solyc12g088940.3	MAP kinase kinase kinase 87	1.40902	0.000107267
Solyc12g089130.2	Sec14p-like phosphatidylinositol transfer family protein (AHRD V3.3 *** Q9FRK8_ARATH)	1.37947	6.51184e-05
Solyc12g094450.3	Enoyl-CoA hydratase 2, peroxisomal (AHRD V3.3 *** A0A2G2V0C5_CAPBA)	1.07799	2.17591e-08
Solyc12g095870.3	Aurora kinase A-A (AHRD V3.3 *** A0A1U8F0D3_CAPAN)	1.16556	0.0111248
Solyc12g096190.2	Tryptophan synthase beta chain (AHRD V3.3 *** Q9FFW8_ARATH)	1.16097	2.20611e-18
Solyc12g096680.1	Pentatricopeptide repeat (AHRD V3.3 *** A0A200PR52_9MAGN)	1.28814	1.40762e-06
Solyc12g097000.2	Disease resistance protein (TIR-NBS-LRR class) family (AHRD V3.3 *-* A0A2U1MRL7_ARTAN)	1.96137	1.74774e-05
Solyc12g097050.2	Late embryogenesis abundant protein 2 (AHRD V3.3 *** A0A2G2VJ95_CAPBA)	1.11282	0.00443613
Solyc12g098220.2	RNA-binding protein (AHRD V3.3 *-* AT4G13690.1)	1.16123	1.42467e-06
Solyc12g099100.2	Dihydrolipoyl dehydrogenase (AHRD V3.3 *** A0A2G3B580_CAPCH)	1.16628	3.37843e-14
Solyc12g099330.2	Unknown protein	1.01656	5.81156e-10
Solyc12g100170.1	2-oxoglutarate (2OG) and Fe(II)-dependent oxygenase superfamily protein (AHRD V3.3 *** A0A2U1LXD5_ARTAN)	3.50409	0.00690586

## Sheet: Legend
Dataset EV5. List of BRAK-dependent B. cinerea-induced genes.
