# Supplementary material for: A novel LRR receptor-like kinase BRAK reciprocally phosphorylates PSKR1 to enhance growth and defense in tomato
Source: EMBO J. 2024 Oct 24;43(23):16. doi: 10.1038/s44318-024-00278-z (PMC11612273; doi:10.1038/s44318-024-00278-z)
Supplement: Supplementary file 8 — Dataset EV6 [file 44318_2024_278_MOESM8_ESM.xlsx]

## Sheet: Dataset EV6
Number	GO ID	Term Type	Description	Ratio_in_study	Ratio_in_pop	P value	-LOG10(P value)	Gene_names
48	GO:0055114	BP	obsolete oxidation-reduction process	48/512	1203/27978	1.32455e-06	5.87793	Solyc02g038740.4;Solyc01g008640.5;Solyc08g077920.3;Solyc09g009390.3;Solyc04g078290.5;Solyc07g056390.4;Solyc01g005560.3;Solyc11g011340.2;Solyc03g122340.3;Solyc03g095310.3;Solyc11g008380.3;Solyc04g007980.3;Solyc04g071890.4;Solyc10g084240.3;Solyc02g082250.4;Solyc02g063180.4;Solyc10g085500.2;Solyc03g111720.3;Solyc09g098030.4;Solyc05g014470.3;Solyc01g096670.5;Solyc10g076210.2;Solyc10g050890.2;Solyc02g…
47	GO:0016310	BP	phosphorylation	47/512	1297/27978	9.77774e-06	5.00976	Solyc06g082440.1;Solyc06g071810.1;Solyc02g014030.3;Solyc02g081510.3;Solyc02g079710.5;Solyc06g076910.3;Solyc10g083720.3;Solyc09g072810.3;Solyc04g026210.4;Solyc05g008600.3;Solyc08g077990.3;Solyc06g060680.2;Solyc02g072400.1;Solyc12g016070.1;Solyc01g102680.4;Solyc03g006080.4;Solyc05g014470.3;Solyc02g090970.1;Solyc04g077300.3;Solyc02g089920.1;Solyc02g081070.4;Solyc09g011330.3;Solyc01g067020.4;Solyc08g…
129	GO:1901564	BP	organonitrogen compound metabolic process	129/512	4895/27978	1.27871e-05	4.89323	Solyc02g038740.4;Solyc01g087850.2;Solyc02g067530.5;Solyc10g083740.3;Solyc06g084230.3;Solyc04g079750.4;Solyc06g007520.4;Solyc02g072400.1;Solyc01g102680.4;Solyc04g074480.3;Solyc01g087820.2;Solyc02g014030.3;Solyc07g064800.3;Solyc03g112590.4;Solyc02g090990.1;Solyc12g088940.3;Solyc01g106780.3;Solyc10g009420.3;Solyc08g077180.3;Solyc09g018280.1;Solyc07g056440.3;Solyc06g082190.3;Solyc09g074210.3;Solyc11g…
64	GO:0006793	BP	phosphorus metabolic process	64/512	2073/27978	3.82213e-05	4.41769	Solyc06g082440.1;Solyc02g038740.4;Solyc08g080170.3;Solyc11g010650.5;Solyc06g071810.1;Solyc02g014030.3;Solyc05g012070.3;Solyc02g081510.3;Solyc02g079710.5;Solyc06g076910.3;Solyc12g005080.2;Solyc03g118000.1;Solyc01g005560.3;Solyc12g088940.3;Solyc07g048010.4;Solyc09g072810.3;Solyc04g026210.4;Solyc05g008600.3;Solyc03g078370.1;Solyc08g077990.3;Solyc06g060680.2;Solyc02g072400.1;Solyc06g082190.3;Solyc12g…
63	GO:0006796	BP	phosphate-containing compound metabolic process	63/512	2021/27978	4.34718e-05	4.36179	Solyc06g082440.1;Solyc02g038740.4;Solyc08g080170.3;Solyc11g010650.5;Solyc06g071810.1;Solyc02g014030.3;Solyc02g081510.3;Solyc02g079710.5;Solyc06g076910.3;Solyc12g005080.2;Solyc03g118000.1;Solyc01g005560.3;Solyc12g088940.3;Solyc07g048010.4;Solyc09g072810.3;Solyc04g026210.4;Solyc05g008600.3;Solyc03g078370.1;Solyc08g077990.3;Solyc06g060680.2;Solyc02g072400.1;Solyc06g082190.3;Solyc12g016070.1;Solyc01g…
282	GO:0003824	MF	catalytic activity	282/512	12894/27978	4.47833e-05	4.34888	Solyc01g107820.2;Solyc06g008920.3;Solyc01g087850.2;Solyc09g075070.3;Solyc05g012955.1;Solyc10g079620.2;Solyc01g102680.4;Solyc04g080720.4;Solyc08g006730.1;Solyc04g079260.3;Solyc09g013160.3;Solyc03g070380.3;Solyc06g076780.3;Solyc01g109050.2;Solyc09g065990.3;Solyc03g033410.4;Solyc04g079750.4;Solyc11g011340.2;Solyc12g094450.3;Solyc05g053470.3;Solyc11g008380.3;Solyc03g114710.4;Solyc07g053150.3;Solyc04g…
4	GO:0000727	BP	double-strand break repair via break-induced replication	4/512	13/27978	6.95099e-05	4.15795	Solyc02g070780.5;Solyc01g110130.3;Solyc08g077990.3;Solyc09g059440.1
35	GO:0019752	BP	carboxylic acid metabolic process	35/512	942/27978	9.28231e-05	4.03234	Solyc06g007180.3;Solyc11g011380.2;Solyc03g070380.3;Solyc12g005080.2;Solyc02g080640.4;Solyc04g054710.3;Solyc01g005560.3;Solyc12g094450.3;Solyc10g083720.3;Solyc05g008600.3;Solyc08g068660.1;Solyc08g068390.3;Solyc04g081740.3;Solyc04g074480.3;Solyc12g088000.2;Solyc07g064800.3;Solyc05g014470.3;Solyc11g044840.2;Solyc08g077920.3;Solyc09g061840.5;Solyc01g106780.3;Solyc09g075450.3;Solyc08g077180.3;Solyc02g…
69	GO:0036211	BP	protein modification process	69/512	2350/27978	0.000100943	3.99592	Solyc04g071030.1;Solyc06g082440.1;Solyc07g048000.3;Solyc06g071810.1;Solyc01g111170.3;Solyc03g078630.3;Solyc05g012070.3;Solyc01g007040.4;Solyc02g081510.3;Solyc09g072810.3;Solyc02g079710.5;Solyc06g076910.3;Solyc03g033410.4;Solyc04g079750.4;Solyc08g076910.3;Solyc02g084970.5;Solyc04g026210.4;Solyc06g065570.3;Solyc08g077990.3;Solyc04g074790.3;Solyc02g072400.1;Solyc12g016070.1;Solyc01g102680.4;Solyc03g…
20	GO:0032787	BP	monocarboxylic acid metabolic process	20/512	421/27978	0.000113338	3.94563	Solyc11g044840.2;Solyc10g038080.3;Solyc10g083720.3;Solyc09g061840.5;Solyc05g008600.3;Solyc01g106780.3;Solyc08g068390.3;Solyc05g050120.3;Solyc08g077180.3;Solyc02g091100.3;Solyc04g081740.3;Solyc03g070380.3;Solyc09g065800.5;Solyc05g014470.3;Solyc03g122340.3;Solyc01g067730.3;Solyc01g005560.3;Solyc04g014270.3;Solyc12g094450.3;Solyc04g079730.1
35	GO:0043436	BP	oxoacid metabolic process	35/512	961/27978	0.000119222	3.92365	Solyc06g007180.3;Solyc11g011380.2;Solyc03g070380.3;Solyc12g005080.2;Solyc02g080640.4;Solyc04g054710.3;Solyc01g005560.3;Solyc12g094450.3;Solyc10g083720.3;Solyc05g008600.3;Solyc08g068660.1;Solyc08g068390.3;Solyc04g081740.3;Solyc04g074480.3;Solyc12g088000.2;Solyc07g064800.3;Solyc05g014470.3;Solyc11g044840.2;Solyc08g077920.3;Solyc09g061840.5;Solyc01g106780.3;Solyc09g075450.3;Solyc08g077180.3;Solyc02g…
5	GO:0045239	CC	tricarboxylic acid cycle enzyme complex	5/512	25/27978	7.89932e-05	4.10241	Solyc04g063350.3;Solyc07g064800.3;Solyc09g075450.3;Solyc12g099100.2;Solyc12g005080.2
3	GO:0045252	CC	oxoglutarate dehydrogenase complex	3/512	6/27978	0.00011695	3.932	Solyc07g064800.3;Solyc12g005080.2;Solyc12g099100.2
52	GO:0016773	MF	phosphotransferase activity, alcohol group as acceptor	52/512	1647/27978	0.000131501	3.88107	Solyc06g082440.1;Solyc06g053710.3;Solyc06g071810.1;Solyc02g014030.3;Solyc06g051540.4;Solyc02g081510.3;Solyc02g079710.5;Solyc06g076910.3;Solyc07g055690.1;Solyc03g118000.1;Solyc09g009840.1;Solyc10g083720.3;Solyc09g072810.3;Solyc04g026210.4;Solyc08g077990.3;Solyc06g060680.2;Solyc02g072400.1;Solyc12g016070.1;Solyc01g102680.4;Solyc03g006080.4;Solyc02g090970.1;Solyc04g077300.3;Solyc02g089920.1;Solyc02g…
14	GO:0006457	BP	protein folding	14/512	241/27978	0.000157243	3.80343	Solyc05g053470.3;Solyc08g082820.4;Solyc06g060240.1;Solyc06g036290.3;Solyc06g005940.3;Solyc01g111170.3;Solyc01g091080.3;Solyc11g071830.2;Solyc07g056390.4;Solyc05g013990.3;Solyc07g064930.3;Solyc11g066060.4;Solyc08g062340.3;Solyc05g053250.4
36	GO:0006082	BP	organic acid metabolic process	36/512	1016/27978	0.000176615	3.75297	Solyc06g007180.3;Solyc11g011380.2;Solyc03g070380.3;Solyc12g005080.2;Solyc02g080640.4;Solyc04g054710.3;Solyc01g005560.3;Solyc12g094450.3;Solyc10g083720.3;Solyc05g008600.3;Solyc08g068660.1;Solyc08g068390.3;Solyc04g081740.3;Solyc04g074480.3;Solyc12g088000.2;Solyc07g064800.3;Solyc05g014470.3;Solyc11g044840.2;Solyc08g077920.3;Solyc09g061840.5;Solyc01g106780.3;Solyc09g075450.3;Solyc08g077180.3;Solyc02g…
40	GO:0006468	BP	protein phosphorylation	40/512	1169/27978	0.000189612	3.72213	Solyc06g082440.1;Solyc06g071810.1;Solyc02g014030.3;Solyc02g081510.3;Solyc02g079710.5;Solyc02g072400.1;Solyc09g072810.3;Solyc04g026210.4;Solyc08g077990.3;Solyc06g060680.2;Solyc06g076910.3;Solyc12g016070.1;Solyc01g102680.4;Solyc03g006080.4;Solyc02g090970.1;Solyc04g077300.3;Solyc02g089920.1;Solyc02g081070.4;Solyc09g011330.3;Solyc01g067020.4;Solyc08g066310.3;Solyc02g090990.1;Solyc12g088940.3;Solyc12g…
59	GO:0016301	MF	kinase activity	59/512	1981/27978	0.000233705	3.63133	Solyc06g082440.1;Solyc06g053710.3;Solyc06g071810.1;Solyc02g014030.3;Solyc09g013160.3;Solyc02g081510.3;Solyc02g079710.5;Solyc06g076910.3;Solyc07g055690.1;Solyc05g012430.1;Solyc03g118000.1;Solyc09g009840.1;Solyc07g048010.4;Solyc09g072810.3;Solyc03g098450.3;Solyc04g026210.4;Solyc09g011270.5;Solyc03g078370.1;Solyc08g077990.3;Solyc06g060680.2;Solyc02g072400.1;Solyc12g016070.1;Solyc01g102680.4;Solyc03g…
3	GO:0009862	BP	systemic acquired resistance, salicylic acid mediated signaling pathway	3/512	8/27978	0.000318613	3.49674	Solyc11g044840.2;Solyc03g070380.3;Solyc02g032850.3
95	GO:0019538	BP	protein metabolic process	95/512	3635/27978	0.000322395	3.49161	Solyc01g087850.2;Solyc10g083740.3;Solyc01g087820.2;Solyc06g084230.3;Solyc04g079750.4;Solyc06g007520.4;Solyc02g072400.1;Solyc01g102680.4;Solyc04g077630.4;Solyc03g110930.3;Solyc03g112590.4;Solyc02g090990.1;Solyc12g088940.3;Solyc10g009420.3;Solyc09g018280.1;Solyc06g082190.3;Solyc09g074210.3;Solyc11g011190.1;Solyc06g007210.3;Solyc05g007630.3;Solyc04g071030.1;Solyc06g082440.1;Solyc01g111170.3;Solyc08g…

## Sheet: Legend
Dataset EV6. List genes of the TOP 20 GO categories analyzing with BRAK-depedent B. cinerea-induced genes.
