# Supplementary material for: A novel LRR receptor-like kinase BRAK reciprocally phosphorylates PSKR1 to enhance growth and defense in tomato
Source: EMBO J. 2024 Oct 24;43(23):16. doi: 10.1038/s44318-024-00278-z (PMC11612273; doi:10.1038/s44318-024-00278-z)
Supplement: Supplementary file 9 — Dataset EV7 [file 44318_2024_278_MOESM9_ESM.xlsx]

## Sheet: Dataset EV7
Gene name	Accession number	Primer	Assay
Actin	Solyc03g078400	F: 5’-TGGTCGGAATGGGACAGAAG-3’	qRT-PCR
		R: 5’-CTCAGTCAGGAGAACAGGGT-3’
-	Solyc02g087460	F: 5’-AGCTTGACAGCCCTTGATCT-3’	qRT-PCR
		R: 5’-TTTAGCAAGATCGGCAGGGA-3’
-	Solyc02g067560	F: 5’-AATTTCTCGGCCCAAGGAGA-3’	qRT-PCR
		R: 5’-TCAAATGGGACTGCTGGTCT-3’
-	Solyc02g072520	F: 5’-AATGGGTGAGGAGGCTAGTG-3’	qRT-PCR
		R: 5’-GCCGTACACAAGTACCCAAC-3’
-	Solyc03g115610	F: 5’-GCTCTCTGCTTTCGTCGTTT-3’	qRT-PCR
		R: 5’-GGCACTCCTCCAACAAATCC-3’
BRI1	Solyc04g051510	F: 5’-TACTGACCGGGAAGCGATAC-3’	qRT-PCR
		R: 5’-AATCCCTCCAAACTCCAGCA-3’
-	Solyc04g008430	F: 5’-AGGACTCTGCTTCCTTCACC-3’	qRT-PCR
		R: 5’-ACTGAGGTGTGTGTCCAGAG-3’
-	Solyc05g006570	F: 5’-CGGAGGAGGGATTCAAAGGT-3’	qRT-PCR
		R: 5’-CTTTCGGCCTTGAAACCACA-3’
-	Solyc06g082920	F: 5’-TCTCATGAAGGCCACCAACA-3’	qRT-PCR
		R: 5’-CGGTGCTTCACATTTCCCAA-3’
BRAK	Solyc06g069650	F: 5’-CTCTATGGGTGGTGCCTTGA-3’	qRT-PCR
		R: 5’-CTCTGTGGACAATGCAAGGG-3’
SOBIR	Solyc06g071810	F: 5’-ATCTGCTGTGCTCTGTTCCT-3’	qRT-PCR
		R: 5’-ATTTCAAGCGATGCCACTCC-3’
-	Solyc07g006480	F: 5’-GAAGGTCCAATCCCACCTGA-3’	qRT-PCR
		R: 5’-ACCACCACAAAGTCCTGGAT-3’
-	Solyc07g066230	F: 5’-GTCGCAATCAAGAAGCTCGT-3’	qRT-PCR
		R: 5’-TCCCAACAAAGGGACAAGGT-3’
-	Solyc07g005540	F: 5’-CTGAAGGGAGGTTTGGTCCT-3’	qRT-PCR
		R: 5’-AGCCAAGCAGTATCCTGTCA-3’
PSKR1	Solyc01g008140	F: 5’-CCGTGGGTTAGTTCCTGATT -3’	qRT-PCR
		R: 5’-GAAAGGGACGAAAGGCTATG -3’
B. cinerea actin	XM_001553318.1 (NCBI)	F: 5’-GGTAACATTGTTATGTCTGG -3’	qRT-PCR
		R: 5’-CTTGACCTTCATCGACG -3’
Thioredoxin reductase NTRBL	Solyc02g082250	F: 5’-CTAATTCCCGTCGCTACCCT -3’	qRT-PCR
		R: 5’-CGTAAATGGCAGCTGTGTGA -3’
Glutathione reductase1	Solyc09g091840	F: 5’-AGCCTTGAGCTTGGAAGAGT-3’	qRT-PCR
		R: 5’-CTTGCAACTACAGCTCGCAT -3’
Peroxidase12	Solyc04g071890	F: 5’-CAACCGTCCTCTCTCTCCTC -3’	qRT-PCR
		R: 5’-GACCGTGTTGTTCGAGTCAG -3’
MAPKKK22	Solyc02g090980	F: 5’-GTCGCCGGAAATAGTCACAG -3’	qRT-PCR
		R: 5’-TCGTCGGAAATTCAGGCAAC -3’
RLK EMS1L	Solyc03g006080	F: 5’- CTGCTCCAAGCAACTGAGTC-3’	qRT-PCR
		R: 5’-AACTCTTGAATGCCGCTTCC -3’
CPK1	Solyc03g113390	F: 5’-ATACCGACAAGGATGGGCAA -3’	qRT-PCR
		R: 5’-TGGCCACTGAGTACATCCTG -3’
BRAK	Solyc06g069650	F: 5’-CCCTCGAGCATGTCTGAAGTGGAATCTC-3’	Subcellular localization
		R: 5’-CGAGCTCTAATAATGGAGAAGTGCTACGA-3’
BRAK	Solyc06g069650	F: 5’-TTGGCGCGCCATGTCTGAAGTGGAATCTCATGT -3’	Overexpression
		R: 5’-GCGTCGACGTCGTAGCACTTCTCCATTATTA -3’
PSKR1	Solyc01g008140	F: 5’-TTGCCGCGCCATGGTGATTTGGGAGTTTCT-3’	Overexpression
		R: 5’-CGGGGTACCCCTCTCCTTTACACTTGCGATTG-3’
BRAK	Solyc06g069650	F: 5’-GATTGATATTCCAGGCCATCTACA-3’	CRISPR-Cas9
		R: 5’-AAACTGTAGATGGCCTGGAATATC-3’
PSKR1	Solyc01g008140	F: 5’-AGGGTCTCTATTGAACAAAGCACCAGTGGTCT -3’	CRISPR-Cas9
		R: 5’-AGGGTCTCTTGGGTTAGTTCCTGATTATCTGCACCAGCCGGGAATCG -3’
BRAK	Solyc06g069650	F: 5’-TTTCTTCCCATTGTATTACTC-3’	Gene-editing plant identification
		R: 5’-TAAGTTATCACAAATCTCAGG-3’
PSKR1	Solyc01g008140	F: 5’-GGAAACATTCCGGATGTGTT-3’	Gene-editing plant identification
		R: 5’-AGGCTAGAATCAGTAGGCAA-3’
BRAK	Solyc06g069650	F: 5’-CCCCCGGGGATGAAAGTGCCAAGGGGTT-3’	Y2H
		R: 5’-GCGTCGACGTAATAATGGAGAAGTGCTAC-3’
PSKR1	Solyc01g008140	F: 5’-GCCATGGAGGCCAGTGAATTCCGGGCAAGCAGTCGAAAA-3'	Y2H
		R: 5’-CAGCTCGAGCTCGATGGATCCGAATAACATTTCCTTTGCGTGCTG-3’
GAL4AD	-	5’-CCAAGGACCAAAATGAT-3’	Y2H
3AD	-	5’-CCAGGATCATGTTAGGGAAT-3’	Y2H
BRAK	Solyc06g069650	F: 5’-CCTTAATTAACATGTCTGAAGTGGAAT-3’	BiFC
		R: 5’-TTGGCGCGCCCTAATAATGGAGAAGTG-3’
PSKR1	Solyc01g008140	F: 5’-CCCTTAATTAACATGGGTGTGTTGCAAGTTTG -3’	BiFC
		R: 5’-GGGACTAGTAAACACATGAACATCAGGTG -3’
PSKR1	Solyc01g008140	F: 5’-TACAAATCTATCTCTCTCGAGCATGGGTGTGTTGCAAGTTTGTG-3’	Co-IP
		R: 5’-TGCTCACCATGGATCCCCGGGTAAACACATGAACATCAGGTGGTGT-3’
PSKR1JK	Solyc01g008140	F: 5’-ttacaattaccatggggcgcgccATGCGGGCAAGCAGTCGA -3’	Co-IP
		R: 5’-aacatcgtatgggtaggtaccAAACACATGAACATCAGGTGGTGT -3’
BRAKJK	Solyc06g069650	F: 5’-ctctcgagctttcgcgagctcATGAAAGTGCCAAGGGGTTCC -3’	Co-IP
		R: 5’-gcccttgctcaccatggatccTAATAATGGAGAAGTGCTACGACTTGA -3’
BRAK	Solyc06g069650	F: 5’-gtgagtaaggttaccgaattcCATCTCTTACAACCAATACATCTATGGA -3’	VIGS
		R: 5’-cgtgagctcggtaccggatccTCTGTATCCTCCAGTAAGATTCCCG -3’
PSKR1	Solyc01g008140	F: 5’-gatctggttccgcgtggatccATGCGGGCAAGCAGTCGA -3’	Co-IP (the juxtamembrane and kinase domain)
		R: 5’-ctcgagtcgacccgggaattcAAACACATGAACATCAGGTGGTGT -3’
BRAK	Solyc06g069650	F: 5’-gatctggttccgcgtggatccATGAAAGTGCCAAGGGGTTCC -3’	Co-IP (the juxtamembrane and kinase domain)
		R: 5’-ctcgagtcgacccgggaattcTAATAATGGAGAAGTGCTACGACTTGA -3’
BRAK	Solyc06g069650	F: 5’-gatctggttccgcgtggatccATGAAAGTGCCAAGGGGTTCC -3’	Prokaryotic expression (the juxtamembrane and kinase domain)
		R: 5’-ctcgagtcgacccgggaattcTAATAATGGAGAAGTGCTACGACTTGA -3’
PSKR1	Solyc01g008140	F: 5’-F:cagcaaatgggtcgcggatccATGCGGGCAAGCAGTCGA -3’	Prokaryotic expression (the juxtamembrane and kinase domain)
		R: 5’-gtggtggtggtggtgctcgagAAACACATGAACATCAGGTGGTGT -3’
BRAK	Solyc06g069650	F: 5’-GTTCgCCAGAGCCATTATACCAGATGCTCTAT -3’	T1027A point mutation
		R: 5’-TAATGGCTCTGGcGAACCCTTTCCTTCCGTCTCC -3’
BRAK	Solyc06g069650	F: 5’-GGAAATGttcGAGTTGCTTAGGATTGGGATAAGG -3’	Y1048F point mutation
		R: 5’-GCAACTCgaaCATTTCCTCTGCTCCCTCTACTAGG -3’
PSKR1	Solyc01g008140	F: 5’-ACTAGCGttcTTGCACCTAGCGTGCGAGCCTC -3’	Y843F point mutation
		R: 5’-GGTGCAAgaaCGCTAGTCCTCTTGCAGCCCCT -3’
PSKR1	Solyc01g008140	F: 5’-CACTCATGTGACCgCTGATGTTGTCGGAAC -3’	T890A point mutation
		R: 5’-GTTCCGACAACATCAGcGGTCACATGAGTG -3’
BRAK	Solyc06g069650	F: 5’- GAAGGGACGTAGCAGTGGAGAAGCTACAGAGGGA -3’	K830E point mutation
		R: 5’- TCCCTCTGTAGCTTCTCCACTGCTACGTCCCTTC -3’
PSKR1	Solyc01g008140	F: 5’-GGAAAGTTGCCATCgAGCGGCTTTCAGGTGAC -3’	K758E point mutation
		R: 5’-GTCACCTGAAAGCCGCTcGATGGCAACTTTCC -3’
PSKR1	Solyc01g008140	F: 5’-ggggacaagtttgtacaaaaaagcaggctttATGGGTGTGTTGCAAGTTTG -3’	GATEWAY
		R: 5’-ggggaccactttgtacaagaaagctgggtcAAACACATGAACATCAGGTG -3’
BRAK	Solyc06g069650	F: 5’-ggggacaagtttgtacaaaaaagcaggctttATGTCTGAAGTGGAATCTCATGTTTT -3’	GATEWAY
		R: 5’-ggggaccactttgtacaagaaagctgggtcTAATAATGGAGAAGTGCTACGACTTGA -3’

## Sheet: Legend
Dataset EV7. Primer sequences used for qRT-PCR analysis and vector construction.
