# Supplementary material for: A novel LRR receptor-like kinase BRAK reciprocally phosphorylates PSKR1 to enhance growth and defense in tomato
Source: EMBO J. 2024 Oct 24;43(23):16. doi: 10.1038/s44318-024-00278-z (PMC11612273; doi:10.1038/s44318-024-00278-z)
Supplement: Supplementary file 10 — Source data Fig. 1 [file 44318_2024_278_MOESM10_ESM.zip]

Archive with 12 entries (9 files):
- Figure 1C/
- Figure 1C/BRAK/
- Figure 1C/BRAK/1_BRAK_FLS2_GFP.tif
- Figure 1C/BRAK/2_BRAK_FLS2_RFP.tif
- Figure 1C/BRAK/3_BRAK_FLS2_bright.tif
- Figure 1C/BRAK/4_BRAK_FLS2_merge.tif
- Figure 1C/EV/
- Figure 1C/EV/1_GFP.tif
- Figure 1C/EV/2_mCherry.tif
- Figure 1C/EV/3_Bright field.tif
- Figure 1C/EV/4_Merge.tif
- Source data for Figure 1B .xls
