# Supplementary material for: A novel LRR receptor-like kinase BRAK reciprocally phosphorylates PSKR1 to enhance growth and defense in tomato
Source: EMBO J. 2024 Oct 24;43(23):16. doi: 10.1038/s44318-024-00278-z (PMC11612273; doi:10.1038/s44318-024-00278-z)
Supplement: Supplementary file 10 — Source data Fig. 1 [file 44318_2024_278_MOESM10_ESM.zip › Source data for Figure 1B .xls]

## Sheet: Figure 1B
	Mock 30h			B.cinerea 30h
Solyc06g071810	1.02832	0.970197	1.00233	1.85691	1.18897	1.20827
BRAK	0.819235	0.985947	1.23805	21.0657	20.794	19.0138
Solyc03g115610	1.37614	0.83139	0.874039	5.9409	5.08809	5.80622
Solyc07g005540	1.01356	0.937986	1.05185	1.14941	1.20027	1.27221
Solyc02g072520	1.11685	0.891694	1.00413	1.05461	0.803742	0.731027
Solyc07g066230	1.02075	1.0461	0.936499	1.27682	0.791615	0.791911
Solyc04g008430	1.14833	1.08409	0.803281	1.15784	0.699076	0.957292
Solyc04g051510	1.28537	0.806239	0.964954	1.91735	1.35889	1.47743
Solyc07g006480	0.970249	0.880044	1.17115	4.2961	2.98583	3.90774
Solyc06g082920	0.9898	0.963828	1.04822	2.14386	1.99752	1.76225
Solyc05g006570	1.31916	0.82072	0.92365	1.05736	1.17391	1.03328
Solyc02g087460	1.23007	0.880569	0.923225	1.69755	1.69673	1.47946
Solyc02g067560	1.08513	0.836204	1.10206	2.242	2.56347	2.08738
