# Supplementary material for: A novel LRR receptor-like kinase BRAK reciprocally phosphorylates PSKR1 to enhance growth and defense in tomato
Source: EMBO J. 2024 Oct 24;43(23):16. doi: 10.1038/s44318-024-00278-z (PMC11612273; doi:10.1038/s44318-024-00278-z)
Supplement: Supplementary file 11 — Source data Fig. 2 [file 44318_2024_278_MOESM11_ESM.zip]

Archive with 42 entries (35 files):
- Figure 2B/
- Figure 2B/anti-HA.jpg
- Figure 2B/Ponc.jpg
- Figure 2C/
- Figure 2C/1_WT.jpg
- Figure 2C/2_brak#4.jpg
- Figure 2C/3_brak#5.jpg
- Figure 2C/4_OE-BRAK#3.jpg
- Figure 2C/5_OE-BRAK#6.jpg
- Figure 2E/
- Figure 2E/1_WT.JPG
- Figure 2E/2_brak#4.JPG
- Figure 2E/3_ brak#5.JPG
- Figure 2E/4_OE_BRAK#3.JPG
- Figure 2E/5_OE_BRAK#6.JPG
- Figure 2G/
- Figure 2G/1_WT.JPG
- Figure 2G/2_brak#4.JPG
- Figure 2G/3_brak#5_IMG_7580.JPG
- Figure 2G/4_OE_BRAK#3_DSC_0084.JPG
- Figure 2G/5_OE_BRAK#6_DSC_0112.JPG
- Figure 2H/
- Figure 2H/1.WT.JPG
- Figure 2H/2_brak#4.JPG
- Figure 2H/3_brak#5.JPG
- Figure 2H/4_OE_BRAK#3_DSC_0318(选).JPG
- Figure 2H/5_OE_BRAK#6_DSC_0391(选).JPG
- Figure 2L/
- Figure 2L/1_WT Mock.jpg
- Figure 2L/2_WT B.c.jpg
- Figure 2L/3_brak#4 B.c.jpg
- Figure 2L/4_brak#5 B.c.jpg
- Figure 2L/5_OE-BRAK#3 B.c.jpg
- Figure 2L/6_OE-BRAK#6.jpg
- Figure 2N/
- Figure 2N/1_WT mock.jpg
- Figure 2N/2_WT B.c.jpg
- Figure 2N/3_brak#4 B.c.jpg
- Figure 2N/4_brak#5 B.c.jpg
- Figure 2N/5_OE-BRAK#3 B.c.jpg
- Figure 2N/6_OE-BRAK#6 B.c.jpg
- Source data for Figure 2D F I J K M O.xls
