# Supplementary material for: A novel LRR receptor-like kinase BRAK reciprocally phosphorylates PSKR1 to enhance growth and defense in tomato
Source: EMBO J. 2024 Oct 24;43(23):16. doi: 10.1038/s44318-024-00278-z (PMC11612273; doi:10.1038/s44318-024-00278-z)
Supplement: Supplementary file 11 — Source data Fig. 2 [file 44318_2024_278_MOESM11_ESM.zip › Source data for Figure 2D F I J K M O.xls]

## Sheet: Sheet1
Figure 2D
	WT	12.65	11.33	12.62	11.79	12.18	12.35	12.82	12.75
	brak#4	10.18	10.26	11.01	10.34	10.02	10.39	11.06	10.05
	brak#5	10.24	11.03	11.18	10.05	11.31	10.28	10.34	10.26
	OE-BRAK#3	14.79	13.89	13.98	13.87	14.87	15.28	13.88	13.97
	OE-BRAK#6	14.72	13.98	14.86	13.96	14.87	14.81	14.92	13.99
Figure 2F
	WT	7.05	7.14	7.28	7.16	7.23	6.86	6.94	7.09
	brak#4	6.27	6.18	5.72	5.58	6.31	5.94	5.83	6.08
	brak#5	6.01	6.28	5.92	6.12	6.35	5.76	6.35	6.29
	OE-BRAK#3	8.01	8.22	8.16	7.79	8.34	7.95	7.86	8.48
	OE-BRAK#6	7.79	7.95	8.23	8.35	8.19	8.15	8.31	8.42
Figure 2I
	WT	38.43	34.59	34.42	43.47	39.11	40.4	42.12	41.19	45.99	42.13
	brak#4	31.81	35.92	36.56	36.89	35.5	29.39	25.12	35.17	29.31	30.67
	brak#5	35.25	35.97	28.3	23.42	33.37	29.69	31.44	28.12	30.82	38.53
	OE-BRAK#3	50.5	41.75	54.01	45.62	40.62	43.13	44.25	50.15	45.53	51.81
	OE-BRAK#6	57.04	45.85	47.51	40.42	50.28	43.46	39.42	50.69	40.61	59.82
Figure 2J
	WT	26	26	27
	brak#4	22	21	24
	brak#5	24	21	23
	OE-BRAK#3	30	29	31
	OE-BRAK#6	30	30	29
Figure 2K
	WT	997.26	1022.26	1083.33
	brak#4	794.8	884.66	901.52
	brak#5	896.42	864.15	937.76
	OE-BRAK#3	1143.19	1214.78	1131.88
	OE-BRAK#6	1125.09	1201.58	1228.04
Figure 2M
	WT	1.16473	0.692555	1.23971
	brak#4	2.97935	2.25793	3.19319
	brak#5	1.97931	3.82378	3.66802
	OE-BRAK#3	0.50874	0.534033	0.427798
	OE-BRAK#6	0.427798	0.617709	0.572362
Figure 2O
	WT Mock	0.431	0.445	0.402	0.42	0.378	0.471	0.397	0.425
	WT B.cinerea	0.275	0.242	0.273	0.251	0.244	0.269	0.264	0.244
	brak#4 B.cinerea	0.183	0.192	0.205	0.209	0.206	0.186	0.209	0.207
	brak#5 B.cinerea	0.206	0.191	0.205	0.19	0.203	0.2	0.211	0.211
	OE-BRAK#3 B.cinerea	0.293	0.345	0.294	0.343	0.328	0.343	0.319	0.305
	OE-BRAK#6 B.cinerea	0.351	0.329	0.326	0.355	0.319	0.339	0.359	0.334
