# Supplementary material for: A novel LRR receptor-like kinase BRAK reciprocally phosphorylates PSKR1 to enhance growth and defense in tomato
Source: EMBO J. 2024 Oct 24;43(23):16. doi: 10.1038/s44318-024-00278-z (PMC11612273; doi:10.1038/s44318-024-00278-z)
Supplement: Supplementary file 12 — Source data Fig. 3 [file 44318_2024_278_MOESM12_ESM.zip]

Archive with 21 entries (17 files):
- Figure 3A/
- Figure 3A/left panel.tif
- Figure 3A/right panel.tif
- Figure 3B/
- Figure 3B/anti-GFP.tif
- Figure 3B/anti-HA.tif
- Figure 3C/
- Figure 3C/Input_anti_GFP.tif
- Figure 3C/Input_anti_HA.tif
- Figure 3C/IP_anti_GFP.tif
- Figure 3C/IP_anti_HA.tif
- Figure 3D/
- Figure 3D/1.tif
- Figure 3D/2.tif
- Figure 3D/3.tif
- Figure 3D/4.tif
- Figure 3D/5.tif
- Figure 3D/6.tif
- Figure 3D/7.tif
- Figure 3D/8.tif
- Figure 3D/9.tif
