# Supplementary material for: A novel LRR receptor-like kinase BRAK reciprocally phosphorylates PSKR1 to enhance growth and defense in tomato
Source: EMBO J. 2024 Oct 24;43(23):16. doi: 10.1038/s44318-024-00278-z (PMC11612273; doi:10.1038/s44318-024-00278-z)
Supplement: Supplementary file 13 — Source data Fig. 4 [file 44318_2024_278_MOESM13_ESM.zip]

Archive with 32 entries (29 files):
- Figure 4A/
- Figure 4A/1. WT H2O.JPG
- Figure 4A/2. WT PSK.JPG
- Figure 4A/3. pskr1 H2O.JPG
- Figure 4A/4. pskr1 PSK.JPG
- Figure 4A/5. brak H2O.JPG
- Figure 4A/6. brak PSK.JPG
- Figure 4A/7. pskr1 brak H2O.JPG
- Figure 4A/8. pskr1 brak PSK.jpg
- figure 4C/
- figure 4C/10_B.c pskr1 brak PSK.jpg
- figure 4C/1_Mock WT H2O.jpg
- figure 4C/2_Mock WT PSK.jpg
- figure 4C/3_B.c WT H2O.jpg
- figure 4C/4_B.c WT PSK.jpg
- figure 4C/5_B.c pskr1 H2O.jpg
- figure 4C/6_B.c pskr1 PSK.jpg
- figure 4C/7_B.c brak H2O.jpg
- figure 4C/8_B.c brak PSK.jpg
- figure 4C/9_B.c pskr1 brak H2O.jpg
- Figure 4D/
- Figure 4D/10_B.c pskr1 brak PSK.jpg
- Figure 4D/1_Mock WT H2O.jpg
- Figure 4D/2_Mock WT PSK.jpg
- Figure 4D/3_B.c WT H2O.jpg
- Figure 4D/4_B.c WT PSK.jpg
- Figure 4D/5_B.c pskr1 H2O.jpg
- Figure 4D/6_B.c pskr1 PSK.jpg
- Figure 4D/7_B.c brak H2O.jpg
- Figure 4D/8_B.c brak PSK.jpg
- Figure 4D/9_B.c pskr1 brak H2O.jpg
- source data of Figure 4B E F .xlsx
