# Supplementary material for: A novel LRR receptor-like kinase BRAK reciprocally phosphorylates PSKR1 to enhance growth and defense in tomato
Source: EMBO J. 2024 Oct 24;43(23):16. doi: 10.1038/s44318-024-00278-z (PMC11612273; doi:10.1038/s44318-024-00278-z)
Supplement: Supplementary file 13 — Source data Fig. 4 [file 44318_2024_278_MOESM13_ESM.zip › source data of Figure 4B E F .xlsx]

## Sheet: Sheet1
Figure 4B
	H2O treatment	WT	7.13	6.88	7.31	7.12	7.51	6.77	7.11	7.65
		brak	6.22	5.59	6.05	5.77	5.82	6.33	5.95	6.16
		pskr1	6.15	5.89	5.77	6.23	5.78	6.21	6.11	6.2
		pskr1 brak	6.35	6.35	6.03	5.87	5.67	6.21	5.65	5.45
	PSK treatment	WT	8.31	7.97	8.43	8.55	7.78	8.12	8.38	7.99
		brak	6.23	6.41	6.08	6.55	6.31	6.15	5.85	6.24
		pskr1	6.31	6.45	6.67	6.32	6.54	6.43	6.15	5.99
		pskr1 brak	6.51	5.87	6.54	6.33	6.13	6.56	5.95	6.45
Figure 4E
	Mock	H2O	WT	0.496	0.52	0.535	0.502	0.504	0.538	0.515	0.496
		PSK	WT	0.532	0.503	0.504	0.532	0.531	0.519	0.517	0.527
	B.cinerea	H2O	WT	0.256	0.205	0.209	0.259	0.257	0.239	0.224	0.231
		PSK	WT	0.364	0.322	0.351	0.365	0.346	0.341	0.318	0.325
		H2O	brak	0.16	0.136	0.157	0.131	0.154	0.16	0.139	0.144
		PSK	brak	0.15	0.14	0.147	0.171	0.168	0.141	0.149	0.164
		H2O	pskr1	0.162	0.146	0.149	0.148	0.146	0.158	0.146	0.136
		PSK	pskr1	0.168	0.154	0.159	0.154	0.16	0.148	0.143	0.17
		H2O	pskr1 brak	0.137	0.164	0.138	0.137	0.139	0.144	0.16	0.141
		PSK	pskr1 brak	0.181	0.145	0.139	0.155	0.158	0.143	0.154	0.159
Figure 4F
	H2O treatment	WT	1.02672	1.05901	0.918476
		brak	3.05385	2.72154	2.82811
		pskr1	3.13956	2.82794	2.65287
		pskr1 brak	2.91371	2.41441	2.80558
	PSK treatment	WT	0.481984	0.355628	0.25028
		brak	2.91523	2.7562	2.5762
		pskr1	2.22303	2.59506	2.7408
		pskr1 brak	2.62609	2.44489	2.06699
