# Supplementary material for: A novel LRR receptor-like kinase BRAK reciprocally phosphorylates PSKR1 to enhance growth and defense in tomato
Source: EMBO J. 2024 Oct 24;43(23):16. doi: 10.1038/s44318-024-00278-z (PMC11612273; doi:10.1038/s44318-024-00278-z)
Supplement: Supplementary file 14 — Source data Fig. 5 [file 44318_2024_278_MOESM14_ESM.zip]

Archive with 28 entries (25 files):
- Figure 5A/
- Figure 5A/1_WT_TRV0 _H2O.jpg
- Figure 5A/2_WT_TRV0 _PSK.jpg
- Figure 5A/3_WT_TRVBRAK _H2O.jpg
- Figure 5A/4_WT_TRVBRAK _PSK.jpg
- Figure 5A/5_OEPSKR1_TRV0_H2O.jpg
- Figure 5A/6_OEPSKR1_TRV0_PSK.jpg
- Figure 5A/7_OEPSKR1 _TRVBRAK _H2O.jpg
- Figure 5A/8_OEPSKR1 _TRVBRAK _PSK.jpg
- Figure 5C/
- Figure 5C/1_WT_TRV0 _H2O.jpg
- Figure 5C/2_WT_TRV0 _PSK.jpg
- Figure 5C/3_WT_TRVBRAK _H2O.jpg
- Figure 5C/4_WT_TRVBRAK _PSK.jpg
- Figure 5C/5_OEPSKR1_TRV0_H2O.jpg
- Figure 5C/6_OEPSKR1_TRV0_PSK.jpg
- Figure 5C/7_OEPSKR1 _TRVBRAK _H2O.jpg
- Figure 5C/8_OEPSKR1 _TRVBRAK _PSK.JPG
- Figure 5D/
- Figure 5D/1_WT_TRV0 _H2O.jpg
- Figure 5D/2_WT_TRV0 _PSK.jpg
- Figure 5D/3_WT_TRVBRAK _H2O.jpg
- Figure 5D/4_WT_TRVBRAK _PSK.jpg
- Figure 5D/5_OEPSKR1_TRV0_H2O.jpg
- Figure 5D/6_OEPSKR1_TRV0_PSK.jpg
- Figure 5D/7_OEPSKR1 _TRVBRAK _H2O.jpg
- Figure 5D/8_OEPSKR1 _TRVBRAK _PSK.jpg
- Soure data of Figure 5B E F.xlsx
