# Supplementary material for: A novel LRR receptor-like kinase BRAK reciprocally phosphorylates PSKR1 to enhance growth and defense in tomato
Source: EMBO J. 2024 Oct 24;43(23):16. doi: 10.1038/s44318-024-00278-z (PMC11612273; doi:10.1038/s44318-024-00278-z)
Supplement: Supplementary file 14 — Source data Fig. 5 [file 44318_2024_278_MOESM14_ESM.zip › Soure data of Figure 5B E F.xlsx]

## Sheet: Sheet1
Figure 5B
	WT	TRV:0	H2O	7.02	6.79	6.71	7.14	7.21	6.77	7.13	7.05
		TRV:BRAK		6.17	6.38	6.12	6.29	6.58	6.55	6.61	6.59
	OE-PSKR1	TRV:0		7.85	7.64	7.76	7.52	8.05	7.87	7.75	7.55
		TRV:BRAK		7.31	6.95	7.17	7.12	6.89	6.85	7.35	6.95
	WT	TRV:0	PSK	7.65	7.58	7.75	8.05	7.95	7.84	8.13	8.05
		TRV:BRAK		6.65	6.48	6.43	6.63	6.42	6.76	6.82	6.88
	OE-PSKR1	TRV:0		8.35	8.45	8.56	8.32	8.35	7.97	8.15	8.26
		TRV:BRAK		7.55	7.05	7.23	7.18	7.27	7.55	7.46	7.33
Figure 5E
	WT	TRV:0	H2O	0.219	0.231	0.211	0.221	0.218	0.233	0.227	0.233
		TRV:BRAK		0.148	0.144	0.143	0.141	0.136	0.155	0.144	0.144
	OE-PSKR1	TRV:0		0.329	0.321	0.314	0.311	0.312	0.314	0.328	0.326
		TRV:BRAK		0.236	0.236	0.239	0.227	0.254	0.23	0.224	0.245
	WT	TRV:0	PSK	0.31	0.294	0.295	0.319	0.305	0.305	0.307	0.31
		TRV:BRAK		0.16	0.154	0.157	0.159	0.155	0.156	0.164	0.157
	OE-PSKR1	TRV:0		0.34	0.347	0.357	0.341	0.358	0.348	0.338	0.339
		TRV:BRAK		0.244	0.257	0.256	0.23	0.229	0.254	0.244	0.252
Figure 5F
	WT	TRV:0	H2O	1.09598	0.951453	0.958978
		TRV:BRAK		2.71207	2.88145	2.77194
	OE-PSKR1	TRV:0		0.461581	0.424326	0.495642
		TRV:BRAK		0.937066	0.959627	0.853
	WT	TRV:0	PSK	0.570799	0.498399	0.464135
		TRV:BRAK		2.55275	2.58511	2.69191
	OE-PSKR1	TRV:0		0.31739	0.257712	0.239324
		TRV:BRAK		0.786869	0.941188	0.808338
