# Supplementary material for: A novel LRR receptor-like kinase BRAK reciprocally phosphorylates PSKR1 to enhance growth and defense in tomato
Source: EMBO J. 2024 Oct 24;43(23):16. doi: 10.1038/s44318-024-00278-z (PMC11612273; doi:10.1038/s44318-024-00278-z)
Supplement: Supplementary file 15 — Source data Fig. 6 [file 44318_2024_278_MOESM15_ESM.zip]

Archive with 27 entries (23 files):
- Figure 6A/
- Figure 6A/1-IP-GFP-anti-pSer-Thr.tif
- Figure 6A/2-IP-GFP-anti-pTyr.tif
- Figure 6A/3-IP-GFP-anti-GFP.tif
- Figure 6A/4-Input-anti-GFP.tif
- Figure 6A/5-Input-anti-HA.tif
- Figure 6B/
- Figure 6B/6B.tif
- Figure 6D/
- Figure 6D/1_YFP_brak_H2O.JPG
- Figure 6D/2_YFP_brak_PSK.JPG
- Figure 6D/3_BRAK_brak_H2O.JPG
- Figure 6D/4_BRAK_brak_PSK.JPG
- Figure 6D/5_T1027A_brak_H2O.JPG
- Figure 6D/6_T1027A_brak_PSK.JPG
- Figure 6D/7_Y1048F_brak_H2O.JPG
- Figure 6D/8_Y1048F_brak_PSK.JPG
- Figure 6F/
- Figure 6F/1_YFP_brak_H2O.jpg
- Figure 6F/2_YFP_brak_PSK.jpg
- Figure 6F/3_BRAK_brak_H2O.jpg
- Figure 6F/4_BRAK_brak_PSK.jpg
- Figure 6F/5_T1027A_brak_H2O.jpg
- Figure 6F/6_T1027A_brak_PSK.jpg
- Figure 6F/7_Y1048F_brak_H2O.jpg
- Figure 6F/8_Y1048F_brak_PSK.jpg
- Source data for Figure 6C E G.xlsx
