# Supplementary material for: A novel LRR receptor-like kinase BRAK reciprocally phosphorylates PSKR1 to enhance growth and defense in tomato
Source: EMBO J. 2024 Oct 24;43(23):16. doi: 10.1038/s44318-024-00278-z (PMC11612273; doi:10.1038/s44318-024-00278-z)
Supplement: Supplementary file 15 — Source data Fig. 6 [file 44318_2024_278_MOESM15_ESM.zip › Source data for Figure 6C E G.xlsx]

## Sheet: 6C
Figure 6C
NanoTemper Technologies	NanoTemper Technologies
MO.Affinity Analysis v3.0.5	MO.Affinity Analysis v3.0.5
Sample Information	Sample Information			Sample Information	Sample Information			Sample Information	Sample Information
Merge-Set Name:	L-GST-PSKR1JK+HIS-BRAKJK-2			Merge-Set Name:	GST-PSKR1JK+HIS-BRAKJKT1027A			Merge-Set Name:	GST-PSKR1JK+GST-BRAKJKY1048F
Capillary Type:	Monolith Capillary			Capillary Type:	Monolith Capillary			Capillary Type:	Monolith Capillary
Target:	GST-PSKR1JK			Target:	GST-PSKR1JK			Target:	GST-PSKR1JK
TargetConcentration:	2e-08			TargetConcentration:	2e-08			TargetConcentration:	2e-08
Ligand:	HIS-BRAKJK			Ligand:	HIS-BRAKJKT1027A			Ligand:	GST-BRAKJKT1048F
Measurement Settings	Measurement Settings			Measurement Settings	Measurement Settings			Measurement Settings	Measurement Settings
MST-Power:	Medium			MST-Power:	Medium			MST-Power:	Medium
Excitation-Power:	40			Excitation-Power:	40			Excitation-Power:	40
Excitation type:	Pico - RED			Excitation type:	Pico - RED			Excitation type:	Pico - RED
Thermostat Setpoint:	25			Thermostat Setpoint:	25			Thermostat Setpoint:	25
Analysis Settings	Analysis Settings			Analysis Settings	Analysis Settings			Analysis Settings	Analysis Settings
Type of Analysis:	MST			Type of Analysis:	MST			Type of Analysis:	MST
Evaluation strategy:	On Time			Evaluation strategy:	On Time			Evaluation strategy:	On Time
Cold Region Start:	-1			Cold Region Start:	-1			Cold Region Start:	-1
Cold Region End:	0			Cold Region End:	0			Cold Region End:	0
Hot Region Start:	4			Hot Region Start:	4			Hot Region Start:	4
Hot Region End:	5			Hot Region End:	5			Hot Region End:	5
Fit Results (Kd)	Fit Results (Kd)			Fit Results (Kd)	Fit Results (Kd)			Fit Results (Kd)	Fit Results (Kd)
Fit Model:	Kd			Fit Model:	Kd			Fit Model:	Kd
Bound	817.562			Bound	822.301			Bound	830.062
Unbound	812.757			Unbound	813.399			Unbound	815.355
Kd	1.95618e-07			Kd	2.43162e-06			Kd	6.89974e-06
TargetConc	00:00:00.002000			TargetConc	00:00:00.002000			TargetConc	00:00:00.002000
Standard Deviation:	0.551408			Standard Deviation:	0.447014			Standard Deviation:	1.14709
Lower Kd Confidence:	7.76566e-08			Lower Kd Confidence:	1.48281e-06			Lower Kd Confidence:	2.00319e-07
Upper Kd Confidence:	4.92766e-07			Upper Kd Confidence:	3.98755e-06			Upper Kd Confidence:	0.000237653
Dose Response Curve	Dose Response Curve	Dose Response Curve		Dose Response Curve	Dose Response Curve	Dose Response Curve		Dose Response Curve	Dose Response Curve	Dose Response Curve
Dose	Response	Err-Values		Dose	Response	Err-Values		Dose	Response	Err-Values
6.1035e-11	0.0444025	0.183864		3.35693e-10	-0.0838389	0.0782106		3.05176e-10	-0.0618459	0.0462146
1.2207e-10	0.0577589	0.118461		6.71387e-10	0.0654671	0.114517		6.10352e-10	-0.00832542	0.0474282
2.44141e-10	0.00693621	0.171739		1.34277e-09	0.0373928	0.0876817		1.2207e-09	-0.111092	0.104614
4.88281e-10	-0.0126823	0.242017		2.68555e-09	-0.00398208	0.130859		2.44141e-09	-0.0644407	0.0602457
9.76562e-10	-0.141869	0.158345		5.37109e-09	-0.0126107	0.149238		4.88281e-09	0.0411853	0.0317816
1.95312e-09	-0.15506	0.322028		1.07422e-08	-0.0230224	0.120867		9.76563e-09	0.0245895	0.146749
3.90625e-09	0.23927	0.107057		2.14844e-08	0.03827	0.0495812		1.95313e-08	0.147807	0.026674
7.8125e-09	0.13802	0.126785		4.29687e-08	0.00368995	0.0939095		3.90625e-08	-0.0810722	0.101921
1.5625e-08	-0.0823569	0.077149		8.59375e-08	-0.0382401	0.00385668		7.8125e-08	0.0386943	0.0101258
3.125e-08	0.219237	0.0700007		1.71875e-07	0.140495	0.115835		1.5625e-07	0.130443	0.0827226
6.25e-08	0.124017	0.205392		3.4375e-07	0.133461	0.0826059		3.125e-07	0.0823167	0.0368419
1.25e-07	0.449486	0.148921		6.875e-07	0.266833	0.110226		6.25e-07	0.044772	0.0551601
2.5e-07	0.54883	0.118274		1.375e-06	0.314642	0.0676564		1.25e-06	0.137766	0.0432247
5e-07	0.724438	0.17697		2.75e-06	0.497786	0.115319		5e-06	0.422555	0.128853
1e-06	0.75007	0.294206		5.5e-06	0.733847	0.107293
2e-06	0.966783	0.487359		1.1e-05	0.807541	0.0462209

## Sheet: 6E&G
Figure 6E
	YFP	H2O	6.01	6.21	6.43	6.62	6.55	6.45	6.18	6.36
	BRAK		7.04	7.32	7.46	7.09	7.25	7.29	7.46	7.75
	BRAKT1027A		6.67	6.83	6.28	6.37	6.81	6.92	6.55	6.45
	BRAKY1048F		6.55	6.21	6.13	6.82	6.15	6.51	6.23	6.65
	YFP	PSK	6.75	6.25	6.42	6.31	6.55	6.45	6.77	6.45
	BRAK		8.46	8.38	8.26	8.66	8.15	7.88	7.95	8.77
	BRAKT1027A		6.71	6.63	6.84	6.98	6.53	6.35	6.85	6.99
	BRAKY1048F		6.12	6.75	6.35	6.47	6.58	6.71	6.64	6.89
Figure 6G
	YFP	H2O	1.01096	0.956064	0.946573	1.09301
	BRAK		0.450995	0.383277	0.409195	0.532914
	BRAKT1027A		0.756394	0.766161	0.800763	0.913064
	BRAKY1048F		0.921732	0.919762	0.950441	0.837337
	YFP	PSK	1.13441	0.967057	0.836422	0.956624
	BRAK		0.236322	0.209318	0.289001	0.276813
	BRAKT1027A		0.796423	0.780609	0.617456	0.732396
	BRAKY1048F		0.863885	0.775191	0.871846	0.910874
