# Supplementary material for: A novel LRR receptor-like kinase BRAK reciprocally phosphorylates PSKR1 to enhance growth and defense in tomato
Source: EMBO J. 2024 Oct 24;43(23):16. doi: 10.1038/s44318-024-00278-z (PMC11612273; doi:10.1038/s44318-024-00278-z)
Supplement: Supplementary file 16 — Source data Fig. 7 [file 44318_2024_278_MOESM16_ESM.zip]

Archive with 29 entries (24 files):
- Figure 7A/
- Figure 7A/1. IP-anti-pSer-Thr.tif
- Figure 7A/2. IP-anti-pTyr-1.tif
- Figure 7A/3. IP-anti-GFP.tif
- Figure 7A/4. Input-anti-GFP.tif
- Figure 7A/5. Input-anti-HA.tif
- Figure 7B/
- Figure 7B/7B.tif
- Figure 7C/
- Figure 7C/7C.tif
- Figure 7E/
- Figure 7E/1_YFP_pskr1_H2O.JPG
- Figure 7E/2_YFP_pskr1_PSK.JPG
- Figure 7E/3_PSKR1_pskr1_H2O.JPG
- Figure 7E/4_PSKR1_pskr1_PSK.JPG
- Figure 7E/5_Y843F_pskr1_H2O.JPG
- Figure 7E/6_Y843F_pskr1_PSK.JPG
- Figure 7E/7_T890A_pskr1_H2O.JPG
- Figure 7E/8_T890A_pskr1_PSK.JPG
- Figure 7G/
- Figure 7G/1_YFP_pskr1_H2O.jpg
- Figure 7G/2_YFP_pskr1_PSK.jpg
- Figure 7G/3_PSKR1_pskr1_H2O.jpg
- Figure 7G/4_PSKR1_pskr1_PSK.jpg
- Figure 7G/5_Y843F_pskr1_H2O.jpg
- Figure 7G/6_Y843F_pskr1_PSK.jpg
- Figure 7G/7_T890A_pskr1_H2O.jpg
- Figure 7G/8_T890A_pskr1_PSK.jpg
- Source data for Figure 7D F H.xlsx
