# Supplementary material for: A novel LRR receptor-like kinase BRAK reciprocally phosphorylates PSKR1 to enhance growth and defense in tomato
Source: EMBO J. 2024 Oct 24;43(23):16. doi: 10.1038/s44318-024-00278-z (PMC11612273; doi:10.1038/s44318-024-00278-z)
Supplement: Supplementary file 16 — Source data Fig. 7 [file 44318_2024_278_MOESM16_ESM.zip › Source data for Figure 7D F H.xlsx]

## Sheet: 7D
Figure 7F
NanoTemper Technologies	NanoTemper Technologies
MO.Affinity Analysis v3.0.5	MO.Affinity Analysis v3.0.5
Sample Information	Sample Information			Sample Information	Sample Information			Sample Information	Sample Information
Merge-Set Name:	GST-BRAK+HIS-PSKR1JK			Merge-Set Name:	GST-BRAK+HIS-PSKR1JKY843F			Merge-Set Name:	GST-BRAK+HIS-PSKR1JKT890A
Capillary Type:	Monolith Capillary			Capillary Type:	Monolith Capillary			Capillary Type:	Monolith Capillary
Target:	GST-BRAKJK			Target:	GST-BRAKJK			Target:	GST-BRAKJK
TargetConcentration:	2e-08			TargetConcentration:	2e-08			TargetConcentration:	2e-08
Ligand:	HIS-PSKR1JK			Ligand:	HIS-PSKR1JKY843F			Ligand:	HIS-PSKR1JKT890A
Measurement Settings	Measurement Settings			Measurement Settings	Measurement Settings			Measurement Settings	Measurement Settings
MST-Power:	Medium			MST-Power:	Medium			MST-Power:	Medium
Excitation-Power:	30			Excitation-Power:	30			Excitation-Power:	30
Excitation type:	Pico - RED			Excitation type:	Pico - RED			Excitation type:	Pico - RED
Thermostat Setpoint:	25			Thermostat Setpoint:	25			Thermostat Setpoint:	25
Analysis Settings	Analysis Settings			Analysis Settings	Analysis Settings			Analysis Settings	Analysis Settings
Type of Analysis:	MST			Type of Analysis:	MST			Type of Analysis:	MST
Evaluation strategy:	On Time			Evaluation strategy:	On Time			Evaluation strategy:	On Time
Cold Region Start:	-1			Cold Region Start:	-1			Cold Region Start:	-1
Cold Region End:	0			Cold Region End:	0			Cold Region End:	0
Hot Region Start:	4			Hot Region Start:	4			Hot Region Start:	4
Hot Region End:	5			Hot Region End:	5			Hot Region End:	5
Fit Results (Kd)	Fit Results (Kd)			Fit Results (Kd)	Fit Results (Kd)			Fit Results (Kd)	Fit Results (Kd)
Fit Model:	Kd			Fit Model:	Kd			Fit Model:	Kd
Bound	839.486			Bound	850.663			Bound	852.166
Unbound	831.212			Unbound	832.23			Unbound	833.135
Kd	1.71302e-07			Kd	1.80252e-06			Kd	2.27871e-06
TargetConc	00:00:00.002000			TargetConc	00:00:00.002000			TargetConc	00:00:00.002000
Standard Deviation:	1.06256			Standard Deviation:	1.22091			Standard Deviation:	0.75895
Lower Kd Confidence:	6.99621e-08			Lower Kd Confidence:	6.33123e-07			Lower Kd Confidence:	1.65026e-06
Upper Kd Confidence:	4.19434e-07			Upper Kd Confidence:	5.13186e-06			Upper Kd Confidence:	3.14648e-06
Dose Response Curve	Dose Response Curve	Dose Response Curve		Dose Response Curve	Dose Response Curve	Dose Response Curve		Dose Response Curve	Dose Response Curve	Dose Response Curve
Dose	Response	Err-Values		Dose	Response	Err-Values		Dose	Response	Err-Values
3.35693e-10	-0.0499208	0.140087		1.06812e-10	0.0405243	0.08591		6.10352e-10	-0.0206523	0.0508721
1.34277e-09	-0.0342509	0.0829936		2.13623e-10	0.112417	0.041676		1.2207e-09	-0.00610801	0.111035
2.68555e-09	-0.148088	0.0541237		4.27246e-10	-0.00133196	0.0513943		2.44141e-09	0.03314	0.0435001
5.37109e-09	0.0770693	0.170454		8.54492e-10	-0.0940095	0.0696019		4.88281e-09	-0.0154904	0.107881
1.07422e-08	0.112073	0.0750077		1.70898e-09	-0.0385875	0.042507		9.76563e-09	0.0309004	0.120041
2.14844e-08	0.335293	0.0903489		3.41797e-09	-0.0151063	0.0675872		1.95313e-08	0.0291893	0.0622735
4.29687e-08	0.123351	0.147318		6.83594e-09	0.057613	0.0646148		3.90625e-08	0.0329538	0.131329
8.59375e-08	0.364023	0.0591196		1.36719e-08	-0.0463949	0.0755588		7.8125e-08	0.0148971	0.115122
1.71875e-07	0.401812	0.12717		2.73437e-08	-0.025962	0.0937991		1.5625e-07	0.00199549	0.0829909
3.4375e-07	0.682253	0.0498709		5.46875e-08	-0.00846449	0.0337653
6.875e-07	0.847411	0.0959173		2.1875e-07	0.181918	0.0663555		6.25e-07	0.23232	0.0488958
1.375e-06	0.747323	0.0862939		4.375e-07	0.274155	0.0289807		1.25e-06	0.395507	0.182226
2.75e-06	0.821367	0.173827		8.75e-07	0.254508	0.117583		2.5e-06	0.505978	0.17817
5.5e-06	1.16959	0.176202		1.75e-06	0.458789	0.05324		5e-06	0.623463	0.132973
				3.5e-06	0.68549	0.0368399		1e-05	0.883925	0.162934
								2e-05	0.87517	0.035645

## Sheet: 7F&H
Figure 7F
	YFP	H2O	5.68	6.02	6.25	6.18	6.11	5.79	6.41	5.89
	PSKR1		6.95	6.99	7.14	7.22	7.35	6.84	6.81	6.88
	PSKR1Y843F		5.95	6.25	6.49	6.18	6.52	6.35	6.03	6.12
	PSKR1T890A		5.95	5.76	6.29	6.34	6.05	6.45	5.99	6.18
	YFP	PSK	6.2	6.25	5.89	6.41	6.31	6.31	5.97	6.62
	PSKR1		8.21	8.12	8.14	8.33	7.98	7.83	7.67	7.93
	PSKR1Y843F		6.42	6.02	6.35	6.19	6.62	6.28	6.55	6.52
	PSKR1T890A		6.23	6.49	6.32	6.59	6.35	5.92	6.17	6.48
Figure 7H
	YFP	H2O	1.00542	1.07232	0.974111	0.952187
	PSKR1		0.437398	0.381571	0.327161	0.4104
	PSKR1Y843F		0.831889	0.838079	0.899239	0.763742
	PSKR1T890A		0.919176	0.890078	0.71002	0.762416
	YFP	PSK	0.962663	0.882894	1.126	0.96097
	PSKR1		0.187808	0.201638	0.209669	0.251725
	PSKR1Y843F		0.845689	0.754711	0.793115	0.777628
	PSKR1T890A		0.847544	0.724501	0.793432	0.732126
