# Supplementary material for: A novel LRR receptor-like kinase BRAK reciprocally phosphorylates PSKR1 to enhance growth and defense in tomato
Source: EMBO J. 2024 Oct 24;43(23):16. doi: 10.1038/s44318-024-00278-z (PMC11612273; doi:10.1038/s44318-024-00278-z)
Supplement: Supplementary file 17 — Source data Fig. 8 [file 44318_2024_278_MOESM17_ESM.zip]

Archive with 1 entries (1 files):
- Source data for Figure 8D.xlsx
