# Supplementary material for: A novel LRR receptor-like kinase BRAK reciprocally phosphorylates PSKR1 to enhance growth and defense in tomato
Source: EMBO J. 2024 Oct 24;43(23):16. doi: 10.1038/s44318-024-00278-z (PMC11612273; doi:10.1038/s44318-024-00278-z)
Supplement: Supplementary file 17 — Source data Fig. 8 [file 44318_2024_278_MOESM17_ESM.zip › Source data for Figure 8D.xlsx]

## Sheet: Sheet1
Figure 8D
	Oxidation-reduction process
		Thioredoxin reductase NTRBL						Glutathione reductase1						Peroxidase 12
		Mock		B. cinerea				Mock		B. cinerea				Mock		B. cinerea
		WT	brak	WT	brak			WT	brak	WT	brak			WT	brak	WT	brak
		0.966177	1.10303	2.34139	1.04352			1.19433	0.944339	3.40942	0.938246			1.01178	1.11802	3.22158	1.50654
		0.943396	0.88353	4.25885	1.23037			0.909751	1.02009	2.44212	1.12833			1.15319	1.09166	2.35583	1.99012
		1.09711	1.02611	3.6974	1.34336			0.920352	1.03809	1.88751	1.18604			0.857056	0.819342	4.07264	1.62312
	Phosphorylation
		MAPKKK22						RLK EMS1L						CPK1
		Mock		B. cinerea				Mock		B. cinerea				Mock		B. cinerea
		WT	brak	WT	brak			WT	brak	WT	brak			WT	brak	WT	brak
		1.07356	0.810008	2.4633	1.22666			1.10166	1.17639	3.03138	1.20811			0.857046	0.917576	2.07999	1.14186
		0.905957	1.0766	3.4594	0.897116			1.10778	1.09693	1.98569	1.41217			1.12403	1.0248	2.48723	1.24309
		1.02818	1.14671	4.78158	1.42247			0.819402	0.774946	2.44039	1.28314			1.03805	1.06345	2.4435	1.59982
