# Supplementary material for: A novel LRR receptor-like kinase BRAK reciprocally phosphorylates PSKR1 to enhance growth and defense in tomato
Source: EMBO J. 2024 Oct 24;43(23):16. doi: 10.1038/s44318-024-00278-z (PMC11612273; doi:10.1038/s44318-024-00278-z)
Supplement: Supplementary file 18 — Figure EV Source Data [file 44318_2024_278_MOESM18_ESM.zip]

Archive with 35 entries (27 files):
- EMBOJ-2024-117048R_SourceDataForFigureEV1/
- EMBOJ-2024-117048R_SourceDataForFigureEV1/Figure EV1A/
- EMBOJ-2024-117048R_SourceDataForFigureEV1/Figure EV1A/1_WT.JPG
- EMBOJ-2024-117048R_SourceDataForFigureEV1/Figure EV1A/2_pskr1#4.JPG
- EMBOJ-2024-117048R_SourceDataForFigureEV1/Figure EV1A/3_pskr1#5.JPG
- EMBOJ-2024-117048R_SourceDataForFigureEV1/Figure EV1A/4_OE-PSKR1#3.JPG
- EMBOJ-2024-117048R_SourceDataForFigureEV1/Figure EV1A/5_OE_PSKR1#4.JPG
- EMBOJ-2024-117048R_SourceDataForFigureEV1/Figure EV1B/
- EMBOJ-2024-117048R_SourceDataForFigureEV1/Figure EV1B/1_WT.JPG
- EMBOJ-2024-117048R_SourceDataForFigureEV1/Figure EV1B/2_pskr1#4.JPG
- EMBOJ-2024-117048R_SourceDataForFigureEV1/Figure EV1B/3_pskr1#5.JPG
- EMBOJ-2024-117048R_SourceDataForFigureEV1/Figure EV1B/4_OE_PSKR1#3.JPG
- EMBOJ-2024-117048R_SourceDataForFigureEV1/Figure EV1B/5_OE_PSKR1#4.JPG
- EMBOJ-2024-117048R_SourceDataForFigureEV1/Source data for Figure EV1C D E.xls
- EMBOJ-2024-117048R_SourceDataForFigureEV2/
- EMBOJ-2024-117048R_SourceDataForFigureEV2/Figure EV2B/
- EMBOJ-2024-117048R_SourceDataForFigureEV2/Figure EV2B/anti- GST.jpg
- EMBOJ-2024-117048R_SourceDataForFigureEV2/Figure EV2B/anti-His.jpg
- EMBOJ-2024-117048R_SourceDataForFigureEV2/Figure EV2B/anti-Thr Ser.jpg
- EMBOJ-2024-117048R_SourceDataForFigureEV2/Figure EV2B/anti-tyr.jpg
- EMBOJ-2024-117048R_SourceDataForFigureEV2/Figure EV2C/
- EMBOJ-2024-117048R_SourceDataForFigureEV2/Figure EV2C/anti- GST.jpg
- EMBOJ-2024-117048R_SourceDataForFigureEV2/Figure EV2C/anti- His.jpg
- EMBOJ-2024-117048R_SourceDataForFigureEV2/Figure EV2C/anti-Thr Ser.jpg
- EMBOJ-2024-117048R_SourceDataForFigureEV2/Figure EV2C/anti-Tyr.jpg
- EMBOJ-2024-117048R_SourceDataForFigureEV2/Figure EV2D/
- EMBOJ-2024-117048R_SourceDataForFigureEV2/Figure EV2D/anti-GST.tif
- EMBOJ-2024-117048R_SourceDataForFigureEV2/Figure EV2D/anti-His.tif
- EMBOJ-2024-117048R_SourceDataForFigureEV2/Figure EV2D/anti-pSer-Thr.tif
- EMBOJ-2024-117048R_SourceDataForFigureEV2/Figure EV2D/anti-pTyr.tif
- EMBOJ-2024-117048R_SourceDataForFigureEV2/Figure EV2E/
- EMBOJ-2024-117048R_SourceDataForFigureEV2/Figure EV2E/anti-GST.tif
- EMBOJ-2024-117048R_SourceDataForFigureEV2/Figure EV2E/anti-His.tif
- EMBOJ-2024-117048R_SourceDataForFigureEV2/Figure EV2E/anti-pSer-Thr.tif
- EMBOJ-2024-117048R_SourceDataForFigureEV2/Figure EV2E/anti-Tyr.tif
