# Supplementary material for: A novel LRR receptor-like kinase BRAK reciprocally phosphorylates PSKR1 to enhance growth and defense in tomato
Source: EMBO J. 2024 Oct 24;43(23):16. doi: 10.1038/s44318-024-00278-z (PMC11612273; doi:10.1038/s44318-024-00278-z)
Supplement: Supplementary file 18 — Figure EV Source Data [file 44318_2024_278_MOESM18_ESM.zip › EMBOJ-2024-117048R_SourceDataForFigureEV1/Source data for Figure EV1C D E.xls]

## Sheet: Sheet1
Figure EV1C
	WT	36.9	40.38	40.86	36.69	38.56	35.11	38.64	34.03	43.21	40.56
	pskr1#4	26.28	28.72	37.42	29.8	34.09	40.08	34.09	35.13	25.52	33.88
	pskr1#5	33.17	30.27	27.7	29.76	34.66	30.69	37.67	28.53	34.72	35.92
	OE-PSKR1#3	40.47	43.14	52.96	48.04	51.84	41.78	44.22	41.53	39.15	41.51
	OE-PSKR1#4	39.13	55.72	42.32	39.64	38.75	41.91	40.27	53.15	53.32	47.68
Figure EV1D
	WT	25	25	26
	pskr1#4	22	23	22
	pskr1#5	23	24	22
	OE-PSKR1#3	28	27	28
	OE-PSKR1#4	28	29	28
Figure EV1E
	WT	1009.93	1069.34	954.71
	pskr1#4	869.25	841.94	783.79
	pskr1#5	901.8	799.32	881.52
	OE-PSKR1#3	1103.03	1201.65	1145.27
	OE-PSKR1#4	1138.23	1120.44	1213.75
